# Supplementary material for: Characterization of different alginate lyases for dissolving Pseudomonas aeruginosa biofilms
Source: Sci Rep. 2020 Jun 10;10:9390. doi: 10.1038/s41598-020-66293-2 (PMC7287115; doi:10.1038/s41598-020-66293-2)
Supplement: Supplementary file 2 — Supplementary tables [file 41598_2020_66293_MOESM2_ESM.xlsx]

## Sheet: TS1_Peptides_LowerTrypsin
Protein Group	Protein ID	Protein Accession	Peptide	Unique	Score (%)	-10lgP	Mass	ppm	m/z	Z	RT	Scan	#Spec	Start	End	PTM
1	90	gi|136429	K.IITHPNFNGNTLDNDIMLIK.L	Y	100	91.76	2282.17	0.9	1142.09	2	34.27	2312	3	78	97	N
1	90	gi|136429	R.LGEHNIDVLEGNEQFINAAK.I	Y	100	78.99	2210.1	-5.1	1106.05	2	30.79	1866	15	58	77	N
1	90	gi|136429	K.IITHPNFNGNTLDNDIM(+15.99)LIK.L	Y	100	69.94	2298.17	-4	767.06	3	32.98	2152	1	78	97	Y
1	90	gi|136429	K.SSGSSYPSLLQC(+57.02)LK.A	Y	100	62.5	1525.74	-3	763.877	2	31.8	2001	1	134	147	Y
1	90	gi|136429	R.LGEHNIDVLEGNEQFINAA.K	Y	100	59.38	2082	-2.8	1042.01	2	33.03	2158	1	58	76	N
1	90	gi|136429	N.TLDNDIMLIK.L	N	100	56.96	1174.63	-2.7	588.319	2	31.05	1903	1	88	97	N
1	90	gi|136429	R.LGEHNIDVLEGNEQFINAAR(sub K).I	Y	68.6	56.52	2238.1	6.4	1120.07	2	31.1	1909	2	58	77	N
1	90	gi|136429	N.FNGNTLDNDIMLIK.L	Y	99.9	53.98	1606.8	-5	804.404	2	34.1	2291	1	84	97	N
1	90	gi|136429	R.LGEHNIDVLEGNEQF.I	Y	99.9	51.13	1712.8	-4.1	857.404	2	31.12	1912	1	58	72	N
1	90	gi|136429	R.LGEHNIDVLEGNEQFINA.A	Y	99.9	50.37	2010.96	-5.1	1006.48	2	32.83	2133	1	58	75	N
1	90	gi|136429	R.LGEHNIDVLEGNEQFIN.A	Y	99.6	47.82	1939.93	-4.7	970.966	2	31.94	2019	1	58	74	N
1	90	gi|136429	R.LGEHNIDVLEGNEQFIQ(sub N)AAK.I	Y	0.1	46.52	2224.11	-5.5	1113.06	2	31.03	1899	2	58	77	N
1	90	gi|136429	N.IDVLEGNEQFINAAK.I	Y	99.6	45.63	1659.85	-5.7	830.926	2	31.15	1916	1	63	77	N
1	90	gi|136429	N.YVNWIQQTIAAN	Y	99.4	43.97	1419.71	-2.9	710.862	2	35.75	2492	2	220	231	N
1	90	gi|136429	K.LSSPATLNSR.V	N	99.1	41.2	1044.56	-3.8	523.283	2	42.14	3152	14	98	107	N
1	90	gi|136429	R.LGEHNIDVLEGNEQ.F	Y	99	39.8	1565.73	-3.8	783.87	2	26.33	1272	1	58	71	N
1	90	gi|136429	K.IITHPNFD(sub N)GNTLDNDIMLIK.L	Y	0.1	35.03	2283.16	-3.6	762.057	3	35.01	2403	1	78	97	N
1	90	gi|136429	Y.VNWIQQTIAAN	Y	95.8	34.09	1256.65	-2.4	629.331	2	33.32	2195	1	221	231	N
1	90	gi|136429	R.LGEY(sub H)NIDVLEGNEQFINAAR(sub K).I	Y	0	33.05	2264.11	10.5	1133.07	2	32.78	2126	1	58	77	N
1	90	gi|136429	R.LGEHNIDVLEGN.E	Y	95.2	32.59	1308.63	-2.8	655.321	2	26.42	1285	1	58	69	N
1	90	gi|136429	R.VATVSLPR.S	N	95.2	32.43	841.502	1.9	421.759	2	25.94	1217	23	108	115	N
1	90	gi|136429	R.L(sub V)ATVSLPR.S	N	0	31.18	855.518	1.4	428.767	2	25.95	1218	3	108	115	N
1	90	gi|136429	R.VV(sub A)TVSLPR.S	N	0	30.78	869.533	-0.8	435.774	2	26.89	1345	13	108	115	N
1	90	gi|136429	R.LGEHNIDVL.E	Y	91.1	27.95	1008.52	-2.3	505.268	2	27.29	1399	1	58	66	N
1	90	gi|136429	K.IITHPNFNGNTLDNDIMLV(sub I)R(sub K).L	Y	0	27.5	2296.16	10.4	1149.1	2	34.45	2334	1	78	97	N
1	90	gi|136429	N.TLDNDIM(+15.99)LIK.L	N	83.9	22.31	1190.62	-3.1	596.316	2	28.85	1603	1	88	97	Y
1	90	gi|136429	N.WIQQTIAAN	N	80.9	20.87	1043.54	-1.5	522.777	2	26.18	1252	1	223	231	N
1	90	gi|136429	D.VLEGNEQFINAAK.I	Y	63.2	19.09	1431.74	-2.5	716.873	2	25.67	1181	1	65	77	N
1	90	gi|136429	K.IITHPNFN.G	Y	62.9	19	954.492	-0.5	478.253	2	23.12	850	1	78	85	N
1	86	gi|494360	K.IITHPNFNGNTLDNDIMLIK.L	Y	100	91.76	2282.17	0.9	1142.09	2	34.27	2312	3	70	89	N
1	86	gi|494360	R.LGEHNIDVLEGNEQFINAAK.I	Y	100	78.99	2210.1	-5.1	1106.05	2	30.79	1866	15	50	69	N
1	86	gi|494360	K.IITHPNFNGNTLDNDIM(+15.99)LIK.L	Y	100	69.94	2298.17	-4	767.06	3	32.98	2152	1	70	89	Y
1	86	gi|494360	K.SSGSSYPSLLQC(+57.02)LK.A	Y	100	62.5	1525.74	-3	763.877	2	31.8	2001	1	126	139	Y
1	86	gi|494360	R.LGEHNIDVLEGNEQFINAA.K	Y	100	59.38	2082	-2.8	1042.01	2	33.03	2158	1	50	68	N
1	86	gi|494360	N.TLDNDIMLIK.L	N	100	56.96	1174.63	-2.7	588.319	2	31.05	1903	1	80	89	N
1	86	gi|494360	R.LGEHNIDVLEGNEQFINAAR(sub K).I	Y	68.6	56.52	2238.1	6.4	1120.07	2	31.1	1909	2	50	69	N
1	86	gi|494360	N.FNGNTLDNDIMLIK.L	Y	99.9	53.98	1606.8	-5	804.404	2	34.1	2291	1	76	89	N
1	86	gi|494360	R.LGEHNIDVLEGNEQF.I	Y	99.9	51.13	1712.8	-4.1	857.404	2	31.12	1912	1	50	64	N
1	86	gi|494360	R.LGEHNIDVLEGNEQFINA.A	Y	99.9	50.37	2010.96	-5.1	1006.48	2	32.83	2133	1	50	67	N
1	86	gi|494360	R.LGEHNIDVLEGNEQFIN.A	Y	99.6	47.82	1939.93	-4.7	970.966	2	31.94	2019	1	50	66	N
1	86	gi|494360	R.LGEHNIDVLEGNEQFIQ(sub N)AAK.I	Y	0.1	46.52	2224.11	-5.5	1113.06	2	31.03	1899	2	50	69	N
1	86	gi|494360	N.IDVLEGNEQFINAAK.I	Y	99.6	45.63	1659.85	-5.7	830.926	2	31.15	1916	1	55	69	N
1	86	gi|494360	N.YVNWIQQTIAAN	Y	99.4	43.97	1419.71	-2.9	710.862	2	35.75	2492	2	212	223	N
1	86	gi|494360	K.LSSPATLNSR.V	N	99.1	41.2	1044.56	-3.8	523.283	2	42.14	3152	14	90	99	N
1	86	gi|494360	R.LGEHNIDVLEGNEQ.F	Y	99	39.8	1565.73	-3.8	783.87	2	26.33	1272	1	50	63	N
1	86	gi|494360	K.IITHPNFD(sub N)GNTLDNDIMLIK.L	Y	0.1	35.03	2283.16	-3.6	762.057	3	35.01	2403	1	70	89	N
1	86	gi|494360	Y.VNWIQQTIAAN	Y	95.8	34.09	1256.65	-2.4	629.331	2	33.32	2195	1	213	223	N
1	86	gi|494360	R.LGEY(sub H)NIDVLEGNEQFINAAR(sub K).I	Y	0	33.05	2264.11	10.5	1133.07	2	32.78	2126	1	50	69	N
1	86	gi|494360	R.LGEHNIDVLEGN.E	Y	95.2	32.59	1308.63	-2.8	655.321	2	26.42	1285	1	50	61	N
1	86	gi|494360	R.VATVSLPR.S	N	95.2	32.43	841.502	1.9	421.759	2	25.94	1217	23	100	107	N
1	86	gi|494360	R.L(sub V)ATVSLPR.S	N	0	31.18	855.518	1.4	428.767	2	25.95	1218	3	100	107	N
1	86	gi|494360	R.VV(sub A)TVSLPR.S	N	0	30.78	869.533	-0.8	435.774	2	26.89	1345	13	100	107	N
1	86	gi|494360	R.LGEHNIDVL.E	Y	91.1	27.95	1008.52	-2.3	505.268	2	27.29	1399	1	50	58	N
1	86	gi|494360	K.IITHPNFNGNTLDNDIMLV(sub I)R(sub K).L	Y	0	27.5	2296.16	10.4	1149.1	2	34.45	2334	1	70	89	N
1	86	gi|494360	N.TLDNDIM(+15.99)LIK.L	N	83.9	22.31	1190.62	-3.1	596.316	2	28.85	1603	1	80	89	Y
1	86	gi|494360	N.WIQQTIAAN	N	80.9	20.87	1043.54	-1.5	522.777	2	26.18	1252	1	215	223	N
1	86	gi|494360	D.VLEGNEQFINAAK.I	Y	63.2	19.09	1431.74	-2.5	716.873	2	25.67	1181	1	57	69	N
1	86	gi|494360	K.IITHPNFN.G	Y	62.9	19	954.492	-0.5	478.253	2	23.12	850	1	70	77	N
9	16	gi|403304689	K.GSLGGGFSSGGFSGGSFSR.M	Y	100	84.46	1706.76	-5.7	854.385	2	29.08	1636	1	37	55	N
9	16	gi|403304689	K.QSLEASLAETEGR.Y	Y	100	79.51	1389.67	-2.2	695.842	2	25.88	1208	1	376	388	N
9	16	gi|403304689	K.IRLENEIQTYR.S	N	100	69.58	1433.76	0.1	717.889	2	24.95	1089	2	429	439	N
9	16	gi|403304689	R.ALEESNYELEGK.I	Y	100	67.18	1380.64	-2.6	691.326	2	23.06	843	1	155	166	N
9	16	gi|403304689	R.VLDELTLTK.A	Y	100	59.68	1030.59	-3.1	516.301	2	27.22	1390	2	247	255	N
9	16	gi|403304689	R.LKYENEVALR.Q	Y	100	57.3	1233.67	-3.3	617.841	2	22.83	814	3	225	234	N
9	16	gi|403304689	R.QSVEADINGLR.R	N	99.9	51.39	1200.61	-1.9	601.311	2	25.73	1189	1	235	245	N
9	16	gi|403304689	K.DAEAWFNEK.S	N	99.8	49.72	1108.48	-2.5	555.247	2	27.38	1411	1	324	332	N
9	16	gi|403304689	Q.ISALEEQLQQIR.A	Y	99.8	49.47	1426.78	-2.9	714.394	2	30.63	1846	1	400	411	N
9	16	gi|403304689	N.ILLQIDNAR.L	N	99.6	46.54	1054.61	-2.9	528.312	2	27.17	1382	1	209	217	N
9	16	gi|403304689	R.QSVEADID(sub N)GLR.R	N	0.1	42.69	1201.59	-1.9	601.803	2	23.61	913	1	235	245	N
9	16	gi|403304689	R.L(+42.01)KYENEVALR.Q	Y	0.1	40.72	1275.68	-3.9	638.846	2	26.58	1305	1	225	234	Y
9	17	gi|395749188	K.GSLGGGFSSGGFSGGSFSR.G	Y	100	84.46	1706.76	-5.7	854.385	2	29.08	1636	1	36	54	N
9	17	gi|395749188	K.QSLEASLAETEGR.Y	Y	100	79.51	1389.67	-2.2	695.842	2	25.88	1208	1	377	389	N
9	17	gi|395749188	K.IRLENEIQTYR.S	N	100	69.58	1433.76	0.1	717.889	2	24.95	1089	2	430	440	N
9	17	gi|395749188	R.ALEESNYELEGK.I	Y	100	67.18	1380.64	-2.6	691.326	2	23.06	843	1	156	167	N
9	17	gi|395749188	R.VLDELTLTK.A	Y	100	59.68	1030.59	-3.1	516.301	2	27.22	1390	2	248	256	N
9	17	gi|395749188	R.LKYENEVALR.Q	Y	100	57.3	1233.67	-3.3	617.841	2	22.83	814	3	226	235	N
9	17	gi|395749188	R.QSVEADINGLR.R	N	99.9	51.39	1200.61	-1.9	601.311	2	25.73	1189	1	236	246	N
9	17	gi|395749188	K.DAEAWFNEK.S	N	99.8	49.72	1108.48	-2.5	555.247	2	27.38	1411	1	325	333	N
9	17	gi|395749188	Q.ISALEEQLQQIR.A	Y	99.8	49.47	1426.78	-2.9	714.394	2	30.63	1846	1	401	412	N
9	17	gi|395749188	N.ILLQIDNAR.L	N	99.6	46.54	1054.61	-2.9	528.312	2	27.17	1382	1	210	218	N
9	17	gi|395749188	R.QSVEADID(sub N)GLR.R	N	0.1	42.69	1201.59	-1.9	601.803	2	23.61	913	1	236	246	N
9	17	gi|395749188	R.L(+42.01)KYENEVALR.Q	Y	0.1	40.72	1275.68	-3.9	638.846	2	26.58	1305	1	226	235	Y
9	23	gi|28317	K.GSLGGGFSSGGFSGGSFSR.G	Y	100	84.46	1706.76	-5.7	854.385	2	29.08	1636	1	41	59	N
9	23	gi|28317	K.QSLEASLAETEGR.Y	Y	100	79.51	1389.67	-2.2	695.842	2	25.88	1208	1	387	399	N
9	23	gi|28317	K.IRLENEIQTYR.S	N	100	69.58	1433.76	0.1	717.889	2	24.95	1089	2	440	450	N
9	23	gi|28317	R.ALEESNYELEGK.I	Y	100	67.18	1380.64	-2.6	691.326	2	23.06	843	1	166	177	N
9	23	gi|28317	R.VLDELTLTK.A	Y	100	59.68	1030.59	-3.1	516.301	2	27.22	1390	2	258	266	N
9	23	gi|28317	R.LKYENEVALR.Q	Y	100	57.3	1233.67	-3.3	617.841	2	22.83	814	3	236	245	N
9	23	gi|28317	R.QSVEADINGLR.R	N	99.9	51.39	1200.61	-1.9	601.311	2	25.73	1189	1	246	256	N
9	23	gi|28317	K.DAEAWFNEK.S	N	99.8	49.72	1108.48	-2.5	555.247	2	27.38	1411	1	335	343	N
9	23	gi|28317	Q.ISALEEQLQQIR.A	Y	99.8	49.47	1426.78	-2.9	714.394	2	30.63	1846	1	411	422	N
9	23	gi|28317	N.ILLQIDNAR.L	N	99.6	46.54	1054.61	-2.9	528.312	2	27.17	1382	1	220	228	N
9	23	gi|28317	R.QSVEADID(sub N)GLR.R	N	0.1	42.69	1201.59	-1.9	601.803	2	23.61	913	1	246	256	N
9	23	gi|28317	R.L(+42.01)KYENEVALR.Q	Y	0.1	40.72	1275.68	-3.9	638.846	2	26.58	1305	1	236	245	Y
9	20	gi|21961605	K.GSLGGGFSSGGFSGGSFSR.G	Y	100	84.46	1706.76	-5.7	854.385	2	29.08	1636	1	41	59	N
9	20	gi|21961605	K.QSLEASLAETEGR.Y	Y	100	79.51	1389.67	-2.2	695.842	2	25.88	1208	1	387	399	N
9	20	gi|21961605	K.IRLENEIQTYR.S	N	100	69.58	1433.76	0.1	717.889	2	24.95	1089	2	440	450	N
9	20	gi|21961605	R.ALEESNYELEGK.I	Y	100	67.18	1380.64	-2.6	691.326	2	23.06	843	1	166	177	N
9	20	gi|21961605	R.VLDELTLTK.A	Y	100	59.68	1030.59	-3.1	516.301	2	27.22	1390	2	258	266	N
9	20	gi|21961605	R.LKYENEVALR.Q	Y	100	57.3	1233.67	-3.3	617.841	2	22.83	814	3	236	245	N
9	20	gi|21961605	R.QSVEADINGLR.R	N	99.9	51.39	1200.61	-1.9	601.311	2	25.73	1189	1	246	256	N
9	20	gi|21961605	K.DAEAWFNEK.S	N	99.8	49.72	1108.48	-2.5	555.247	2	27.38	1411	1	335	343	N
9	20	gi|21961605	Q.ISALEEQLQQIR.A	Y	99.8	49.47	1426.78	-2.9	714.394	2	30.63	1846	1	411	422	N
9	20	gi|21961605	N.ILLQIDNAR.L	N	99.6	46.54	1054.61	-2.9	528.312	2	27.17	1382	1	220	228	N
9	20	gi|21961605	R.QSVEADID(sub N)GLR.R	N	0.1	42.69	1201.59	-1.9	601.803	2	23.61	913	1	246	256	N
9	20	gi|21961605	R.L(+42.01)KYENEVALR.Q	Y	0.1	40.72	1275.68	-3.9	638.846	2	26.58	1305	1	236	245	Y
9	21	gi|195972866	K.GSLGGGFSSGGFSGGSFSR.G	Y	100	84.46	1706.76	-5.7	854.385	2	29.08	1636	1	41	59	N
9	21	gi|195972866	K.QSLEASLAETEGR.Y	Y	100	79.51	1389.67	-2.2	695.842	2	25.88	1208	1	387	399	N
9	21	gi|195972866	K.IRLENEIQTYR.S	N	100	69.58	1433.76	0.1	717.889	2	24.95	1089	2	440	450	N
9	21	gi|195972866	R.ALEESNYELEGK.I	Y	100	67.18	1380.64	-2.6	691.326	2	23.06	843	1	166	177	N
9	21	gi|195972866	R.VLDELTLTK.A	Y	100	59.68	1030.59	-3.1	516.301	2	27.22	1390	2	258	266	N
9	21	gi|195972866	R.LKYENEVALR.Q	Y	100	57.3	1233.67	-3.3	617.841	2	22.83	814	3	236	245	N
9	21	gi|195972866	R.QSVEADINGLR.R	N	99.9	51.39	1200.61	-1.9	601.311	2	25.73	1189	1	246	256	N
9	21	gi|195972866	K.DAEAWFNEK.S	N	99.8	49.72	1108.48	-2.5	555.247	2	27.38	1411	1	335	343	N
9	21	gi|195972866	Q.ISALEEQLQQIR.A	Y	99.8	49.47	1426.78	-2.9	714.394	2	30.63	1846	1	411	422	N
9	21	gi|195972866	N.ILLQIDNAR.L	N	99.6	46.54	1054.61	-2.9	528.312	2	27.17	1382	1	220	228	N
9	21	gi|195972866	R.QSVEADID(sub N)GLR.R	N	0.1	42.69	1201.59	-1.9	601.803	2	23.61	913	1	246	256	N
9	21	gi|195972866	R.L(+42.01)KYENEVALR.Q	Y	0.1	40.72	1275.68	-3.9	638.846	2	26.58	1305	1	236	245	Y
9	22	gi|269849769	K.GSLGGGFSSGGFSGGSFSR.G	Y	100	84.46	1706.76	-5.7	854.385	2	29.08	1636	1	41	59	N
9	22	gi|269849769	K.QSLEASLAETEGR.Y	Y	100	79.51	1389.67	-2.2	695.842	2	25.88	1208	1	387	399	N
9	22	gi|269849769	K.IRLENEIQTYR.S	N	100	69.58	1433.76	0.1	717.889	2	24.95	1089	2	440	450	N
9	22	gi|269849769	R.ALEESNYELEGK.I	Y	100	67.18	1380.64	-2.6	691.326	2	23.06	843	1	166	177	N
9	22	gi|269849769	R.VLDELTLTK.A	Y	100	59.68	1030.59	-3.1	516.301	2	27.22	1390	2	258	266	N
9	22	gi|269849769	R.LKYENEVALR.Q	Y	100	57.3	1233.67	-3.3	617.841	2	22.83	814	3	236	245	N
9	22	gi|269849769	R.QSVEADINGLR.R	N	99.9	51.39	1200.61	-1.9	601.311	2	25.73	1189	1	246	256	N
9	22	gi|269849769	K.DAEAWFNEK.S	N	99.8	49.72	1108.48	-2.5	555.247	2	27.38	1411	1	335	343	N
9	22	gi|269849769	Q.ISALEEQLQQIR.A	Y	99.8	49.47	1426.78	-2.9	714.394	2	30.63	1846	1	411	422	N
9	22	gi|269849769	N.ILLQIDNAR.L	N	99.6	46.54	1054.61	-2.9	528.312	2	27.17	1382	1	220	228	N
9	22	gi|269849769	R.QSVEADID(sub N)GLR.R	N	0.1	42.69	1201.59	-1.9	601.803	2	23.61	913	1	246	256	N
9	22	gi|269849769	R.L(+42.01)KYENEVALR.Q	Y	0.1	40.72	1275.68	-3.9	638.846	2	26.58	1305	1	236	245	Y
9	19	gi|114667511	K.GSLGGGFSSGGFSGGSFSR.G	Y	100	84.46	1706.76	-5.7	854.385	2	29.08	1636	1	35	53	N
9	19	gi|114667511	K.QSLEASLAETEGR.Y	Y	100	79.51	1389.67	-2.2	695.842	2	25.88	1208	1	381	393	N
9	19	gi|114667511	K.IRLENEIQTYR.S	N	100	69.58	1433.76	0.1	717.889	2	24.95	1089	2	434	444	N
9	19	gi|114667511	R.ALEESNYELEGK.I	Y	100	67.18	1380.64	-2.6	691.326	2	23.06	843	1	160	171	N
9	19	gi|114667511	R.VLDELTLTK.A	Y	100	59.68	1030.59	-3.1	516.301	2	27.22	1390	2	252	260	N
9	19	gi|114667511	R.LKYENEVALR.Q	Y	100	57.3	1233.67	-3.3	617.841	2	22.83	814	3	230	239	N
9	19	gi|114667511	R.QSVEADINGLR.R	N	99.9	51.39	1200.61	-1.9	601.311	2	25.73	1189	1	240	250	N
9	19	gi|114667511	K.DAEAWFNEK.S	N	99.8	49.72	1108.48	-2.5	555.247	2	27.38	1411	1	329	337	N
9	19	gi|114667511	Q.ISALEEQLQQIR.A	Y	99.8	49.47	1426.78	-2.9	714.394	2	30.63	1846	1	405	416	N
9	19	gi|114667511	N.ILLQIDNAR.L	N	99.6	46.54	1054.61	-2.9	528.312	2	27.17	1382	1	214	222	N
9	19	gi|114667511	R.QSVEADID(sub N)GLR.R	N	0.1	42.69	1201.59	-1.9	601.803	2	23.61	913	1	240	250	N
9	19	gi|114667511	R.L(+42.01)KYENEVALR.Q	Y	0.1	40.72	1275.68	-3.9	638.846	2	26.58	1305	1	230	239	Y
9	18	gi|402900156	K.GSLGGGFSSGGFSGGSFSR.G	Y	100	84.46	1706.76	-5.7	854.385	2	29.08	1636	1	36	54	N
9	18	gi|402900156	K.QSLEASLAETEGR.Y	Y	100	79.51	1389.67	-2.2	695.842	2	25.88	1208	1	377	389	N
9	18	gi|402900156	K.IRLENEIQTYR.S	N	100	69.58	1433.76	0.1	717.889	2	24.95	1089	2	430	440	N
9	18	gi|402900156	R.ALEESNYELEGK.I	Y	100	67.18	1380.64	-2.6	691.326	2	23.06	843	1	156	167	N
9	18	gi|402900156	R.VLDELTLTK.A	Y	100	59.68	1030.59	-3.1	516.301	2	27.22	1390	2	248	256	N
9	18	gi|402900156	R.LKYENEVALR.Q	Y	100	57.3	1233.67	-3.3	617.841	2	22.83	814	3	226	235	N
9	18	gi|402900156	R.QSVEADINGLR.R	N	99.9	51.39	1200.61	-1.9	601.311	2	25.73	1189	1	236	246	N
9	18	gi|402900156	K.DAEAWFNEK.S	N	99.8	49.72	1108.48	-2.5	555.247	2	27.38	1411	1	325	333	N
9	18	gi|402900156	Q.ISALEEQLQQIR.A	Y	99.8	49.47	1426.78	-2.9	714.394	2	30.63	1846	1	401	412	N
9	18	gi|402900156	N.ILLQIDNAR.L	N	99.6	46.54	1054.61	-2.9	528.312	2	27.17	1382	1	210	218	N
9	18	gi|402900156	R.QSVEADID(sub N)GLR.R	N	0.1	42.69	1201.59	-1.9	601.803	2	23.61	913	1	236	246	N
9	18	gi|402900156	R.L(+42.01)KYENEVALR.Q	Y	0.1	40.72	1275.68	-3.9	638.846	2	26.58	1305	1	226	235	Y
9	27	gi|119581085	K.GSLGGGFSSGGFSGGSFSR.G	Y	100	84.46	1706.76	-5.7	854.385	2	29.08	1636	1	41	59	N
9	27	gi|119581085	K.QSLEASLAETEGR.Y	Y	100	79.51	1389.67	-2.2	695.842	2	25.88	1208	1	387	399	N
9	27	gi|119581085	K.IRLENEIQTYR.S	N	100	69.58	1433.76	0.1	717.889	2	24.95	1089	2	440	450	N
9	27	gi|119581085	R.ALEESNYELEGK.I	Y	100	67.18	1380.64	-2.6	691.326	2	23.06	843	1	166	177	N
9	27	gi|119581085	R.VLDELTLTK.A	Y	100	59.68	1030.59	-3.1	516.301	2	27.22	1390	2	258	266	N
9	27	gi|119581085	R.LKYENEVALR.Q	Y	100	57.3	1233.67	-3.3	617.841	2	22.83	814	3	236	245	N
9	27	gi|119581085	R.QSVEADINGLR.R	N	99.9	51.39	1200.61	-1.9	601.311	2	25.73	1189	1	246	256	N
9	27	gi|119581085	K.DAEAWFNEK.S	N	99.8	49.72	1108.48	-2.5	555.247	2	27.38	1411	1	335	343	N
9	27	gi|119581085	Q.ISALEEQLQQIR.A	Y	99.8	49.47	1426.78	-2.9	714.394	2	30.63	1846	1	411	422	N
9	27	gi|119581085	N.ILLQIDNAR.L	N	99.6	46.54	1054.61	-2.9	528.312	2	27.17	1382	1	220	228	N
9	27	gi|119581085	R.QSVEADID(sub N)GLR.R	N	0.1	42.69	1201.59	-1.9	601.803	2	23.61	913	1	246	256	N
9	27	gi|119581085	R.L(+42.01)KYENEVALR.Q	Y	0.1	40.72	1275.68	-3.9	638.846	2	26.58	1305	1	236	245	Y
9	26	gi|114667509	K.GSLGGGFSSGGFSGGSFSR.G	Y	100	84.46	1706.76	-5.7	854.385	2	29.08	1636	1	35	53	N
9	26	gi|114667509	K.QSLEASLAETEGR.Y	Y	100	79.51	1389.67	-2.2	695.842	2	25.88	1208	1	381	393	N
9	26	gi|114667509	K.IRLENEIQTYR.S	N	100	69.58	1433.76	0.1	717.889	2	24.95	1089	2	434	444	N
9	26	gi|114667509	R.ALEESNYELEGK.I	Y	100	67.18	1380.64	-2.6	691.326	2	23.06	843	1	160	171	N
9	26	gi|114667509	R.VLDELTLTK.A	Y	100	59.68	1030.59	-3.1	516.301	2	27.22	1390	2	252	260	N
9	26	gi|114667509	R.LKYENEVALR.Q	Y	100	57.3	1233.67	-3.3	617.841	2	22.83	814	3	230	239	N
9	26	gi|114667509	R.QSVEADINGLR.R	N	99.9	51.39	1200.61	-1.9	601.311	2	25.73	1189	1	240	250	N
9	26	gi|114667509	K.DAEAWFNEK.S	N	99.8	49.72	1108.48	-2.5	555.247	2	27.38	1411	1	329	337	N
9	26	gi|114667509	Q.ISALEEQLQQIR.A	Y	99.8	49.47	1426.78	-2.9	714.394	2	30.63	1846	1	405	416	N
9	26	gi|114667509	N.ILLQIDNAR.L	N	99.6	46.54	1054.61	-2.9	528.312	2	27.17	1382	1	214	222	N
9	26	gi|114667509	R.QSVEADID(sub N)GLR.R	N	0.1	42.69	1201.59	-1.9	601.803	2	23.61	913	1	240	250	N
9	26	gi|114667509	R.L(+42.01)KYENEVALR.Q	Y	0.1	40.72	1275.68	-3.9	638.846	2	26.58	1305	1	230	239	Y
9	25	gi|297701258	K.GSLGGGFSSGGFSGGSFSR.G	Y	100	84.46	1706.76	-5.7	854.385	2	29.08	1636	1	36	54	N
9	25	gi|297701258	K.QSLEASLAETEGR.Y	Y	100	79.51	1389.67	-2.2	695.842	2	25.88	1208	1	377	389	N
9	25	gi|297701258	K.IRLENEIQTYR.S	N	100	69.58	1433.76	0.1	717.889	2	24.95	1089	2	430	440	N
9	25	gi|297701258	R.ALEESNYELEGK.I	Y	100	67.18	1380.64	-2.6	691.326	2	23.06	843	1	156	167	N
9	25	gi|297701258	R.VLDELTLTK.A	Y	100	59.68	1030.59	-3.1	516.301	2	27.22	1390	2	248	256	N
9	25	gi|297701258	R.LKYENEVALR.Q	Y	100	57.3	1233.67	-3.3	617.841	2	22.83	814	3	226	235	N
9	25	gi|297701258	R.QSVEADINGLR.R	N	99.9	51.39	1200.61	-1.9	601.311	2	25.73	1189	1	236	246	N
9	25	gi|297701258	K.DAEAWFNEK.S	N	99.8	49.72	1108.48	-2.5	555.247	2	27.38	1411	1	325	333	N
9	25	gi|297701258	Q.ISALEEQLQQIR.A	Y	99.8	49.47	1426.78	-2.9	714.394	2	30.63	1846	1	401	412	N
9	25	gi|297701258	N.ILLQIDNAR.L	N	99.6	46.54	1054.61	-2.9	528.312	2	27.17	1382	1	210	218	N
9	25	gi|297701258	R.QSVEADID(sub N)GLR.R	N	0.1	42.69	1201.59	-1.9	601.803	2	23.61	913	1	236	246	N
9	25	gi|297701258	R.L(+42.01)KYENEVALR.Q	Y	0.1	40.72	1275.68	-3.9	638.846	2	26.58	1305	1	226	235	Y
6	50	gi|113197968	P.VQALEEANNDLENK.I	Y	100	89.07	1585.76	-1.1	793.886	2	23.66	919	4	15	28	N
6	50	gi|113197968	K.EIETYHNLLEGGQEDFESSGAGK.I	Y	100	85.1	2509.12	-0.1	837.382	3	29.84	1746	1	294	316	N
6	50	gi|113197968	R.GGSGGSHGGGSGFGGESGGSYGGGEEASGSGGGYGGGSGK.S	Y	100	77.53	3222.27	-3.4	1075.1	3	20.61	612	1	424	463	N
6	50	gi|113197968	R.QGVDADINGLR.Q	Y	99.9	52.27	1156.58	0.5	579.299	2	24.34	1011	1	95	105	N
6	50	gi|113197968	K.TLLDIDNTR.M	Y	99.6	48.09	1059.56	-2.9	530.784	2	26.3	1269	1	69	77	N
6	50	gi|113197968	R.IKFEMEQNLR.Q	Y	99.6	46.02	1306.67	-2.7	654.341	2	25.78	1196	1	85	94	N
6	50	gi|113197968	P.VQALEEAND(sub N)DLENK.I	Y	0.1	42.72	1586.74	-3.8	794.375	2	22.4	765	1	15	28	N
6	50	gi|113197968	R.QGVDADID(sub N)GLR.Q	Y	0.1	42.4	1157.57	0.1	579.791	2	25.24	1126	2	95	105	N
6	50	gi|113197968	R.QVLDNLTM(+15.99)EK.S	Y	98.8	38.79	1205.6	0	603.805	2	23.85	945	1	106	115	Y
6	50	gi|113197968	R.IKFEM(+15.99)EQNLR.Q	Y	98.8	37.4	1322.67	-4.6	662.337	2	22.1	735	2	85	94	Y
6	50	gi|113197968	R.QVLDNLTMEK.S	Y	91	27.43	1189.6	-2	595.807	2	26.04	1231	1	106	115	N
6	50	gi|113197968	R.HGVQELEIELQSQLSK.K	Y	59.9	16.87	1836.96	-3.6	613.324	3	33.18	2177	1	219	234	N
6	50	gi|113197968	K.TLNDM(+15.99)RQEYEQLIAK.N	Y	16.1	5.34	1866.91	-4.7	623.309	3	26.94	1352	1	166	180	Y
6	52	gi|435476	K.VQALEEANNDLENK.I	Y	100	89.07	1585.76	-1.1	793.886	2	23.66	919	4	171	184	N
6	52	gi|435476	K.EIETYHNLLEGGQEDFESSGAGK.I	Y	100	85.1	2509.12	-0.1	837.382	3	29.84	1746	1	450	472	N
6	52	gi|435476	R.GGSGGSHGGGSGFGGESGGSYGGGEEASGSGGGYGGGSGK.S	Y	100	77.53	3222.27	-3.4	1075.1	3	20.61	612	1	580	619	N
6	52	gi|435476	R.QGVDADINGLR.Q	Y	99.9	52.27	1156.58	0.5	579.299	2	24.34	1011	1	251	261	N
6	52	gi|435476	K.TLLDIDNTR.M	Y	99.6	48.09	1059.56	-2.9	530.784	2	26.3	1269	1	225	233	N
6	52	gi|435476	R.IKFEMEQNLR.Q	Y	99.6	46.02	1306.67	-2.7	654.341	2	25.78	1196	1	241	250	N
6	52	gi|435476	K.VQALEEAND(sub N)DLENK.I	Y	0.1	42.72	1586.74	-3.8	794.375	2	22.4	765	1	171	184	N
6	52	gi|435476	R.QGVDADID(sub N)GLR.Q	Y	0.1	42.4	1157.57	0.1	579.791	2	25.24	1126	2	251	261	N
6	52	gi|435476	R.QVLDNLTM(+15.99)EK.S	Y	98.8	38.79	1205.6	0	603.805	2	23.85	945	1	262	271	Y
6	52	gi|435476	R.IKFEM(+15.99)EQNLR.Q	Y	98.8	37.4	1322.67	-4.6	662.337	2	22.1	735	2	241	250	Y
6	52	gi|435476	R.QVLDNLTMEK.S	Y	91	27.43	1189.6	-2	595.807	2	26.04	1231	1	262	271	N
6	52	gi|435476	R.HGVQELEIELQSQLSK.K	Y	59.9	16.87	1836.96	-3.6	613.324	3	33.18	2177	1	375	390	N
6	52	gi|435476	K.TLNDM(+15.99)RQEYEQLIAK.N	Y	16.1	5.34	1866.91	-4.7	623.309	3	26.94	1352	1	322	336	Y
6	53	gi|55956899	K.VQALEEANNDLENK.I	Y	100	89.07	1585.76	-1.1	793.886	2	23.66	919	4	171	184	N
6	53	gi|55956899	K.EIETYHNLLEGGQEDFESSGAGK.I	Y	100	85.1	2509.12	-0.1	837.382	3	29.84	1746	1	450	472	N
6	53	gi|55956899	R.GGSGGSHGGGSGFGGESGGSYGGGEEASGSGGGYGGGSGK.S	Y	100	77.53	3222.27	-3.4	1075.1	3	20.61	612	1	580	619	N
6	53	gi|55956899	R.QGVDADINGLR.Q	Y	99.9	52.27	1156.58	0.5	579.299	2	24.34	1011	1	251	261	N
6	53	gi|55956899	K.TLLDIDNTR.M	Y	99.6	48.09	1059.56	-2.9	530.784	2	26.3	1269	1	225	233	N
6	53	gi|55956899	R.IKFEMEQNLR.Q	Y	99.6	46.02	1306.67	-2.7	654.341	2	25.78	1196	1	241	250	N
6	53	gi|55956899	K.VQALEEAND(sub N)DLENK.I	Y	0.1	42.72	1586.74	-3.8	794.375	2	22.4	765	1	171	184	N
6	53	gi|55956899	R.QGVDADID(sub N)GLR.Q	Y	0.1	42.4	1157.57	0.1	579.791	2	25.24	1126	2	251	261	N
6	53	gi|55956899	R.QVLDNLTM(+15.99)EK.S	Y	98.8	38.79	1205.6	0	603.805	2	23.85	945	1	262	271	Y
6	53	gi|55956899	R.IKFEM(+15.99)EQNLR.Q	Y	98.8	37.4	1322.67	-4.6	662.337	2	22.1	735	2	241	250	Y
6	53	gi|55956899	R.QVLDNLTMEK.S	Y	91	27.43	1189.6	-2	595.807	2	26.04	1231	1	262	271	N
6	53	gi|55956899	R.HGVQELEIELQSQLSK.K	Y	59.9	16.87	1836.96	-3.6	613.324	3	33.18	2177	1	375	390	N
6	53	gi|55956899	K.TLNDM(+15.99)RQEYEQLIAK.N	Y	16.1	5.34	1866.91	-4.7	623.309	3	26.94	1352	1	322	336	Y
6	51	gi|453155	K.VQALEEANNDLENK.I	Y	100	89.07	1585.76	-1.1	793.886	2	23.66	919	4	170	183	N
6	51	gi|453155	K.EIETYHNLLEGGQEDFESSGAGK.I	Y	100	85.1	2509.12	-0.1	837.382	3	29.84	1746	1	449	471	N
6	51	gi|453155	R.GGSGGSHGGGSGFGGESGGSYGGGEEASGSGGGYGGGSGK.S	Y	100	77.53	3222.27	-3.4	1075.1	3	20.61	612	1	579	618	N
6	51	gi|453155	R.QGVDADINGLR.Q	Y	99.9	52.27	1156.58	0.5	579.299	2	24.34	1011	1	250	260	N
6	51	gi|453155	K.TLLDIDNTR.M	Y	99.6	48.09	1059.56	-2.9	530.784	2	26.3	1269	1	224	232	N
6	51	gi|453155	R.IKFEMEQNLR.Q	Y	99.6	46.02	1306.67	-2.7	654.341	2	25.78	1196	1	240	249	N
6	51	gi|453155	K.VQALEEAND(sub N)DLENK.I	Y	0.1	42.72	1586.74	-3.8	794.375	2	22.4	765	1	170	183	N
6	51	gi|453155	R.QGVDADID(sub N)GLR.Q	Y	0.1	42.4	1157.57	0.1	579.791	2	25.24	1126	2	250	260	N
6	51	gi|453155	R.QVLDNLTM(+15.99)EK.S	Y	98.8	38.79	1205.6	0	603.805	2	23.85	945	1	261	270	Y
6	51	gi|453155	R.IKFEM(+15.99)EQNLR.Q	Y	98.8	37.4	1322.67	-4.6	662.337	2	22.1	735	2	240	249	Y
6	51	gi|453155	R.QVLDNLTMEK.S	Y	91	27.43	1189.6	-2	595.807	2	26.04	1231	1	261	270	N
6	51	gi|453155	R.HGVQELEIELQSQLSK.K	Y	59.9	16.87	1836.96	-3.6	613.324	3	33.18	2177	1	374	389	N
6	51	gi|453155	K.TLNDM(+15.99)RQEYEQLIAK.N	Y	16.1	5.34	1866.91	-4.7	623.309	3	26.94	1352	1	321	335	Y
15	31	gi|47132620	K.NVQDAIADAEQR.G	Y	100	74.09	1328.63	0.7	665.324	2	24.5	1031	1	419	430	N
15	31	gi|47132620	R.FLEQQNQVLQTK.W	N	100	64.82	1474.78	2.5	738.398	2	24.39	1017	1	198	209	N
15	31	gi|47132620	K.YEELQVTVGR.H	Y	100	62.26	1192.61	-0.7	597.311	2	25.35	1140	1	375	384	N
15	31	gi|47132620	R.YLDGLTAER.T	Y	100	57.86	1036.52	-0.6	519.266	2	24.57	1041	1	239	247	N
15	31	gi|47132620	R.DYQELMNVK.L	N	99.9	54.48	1138.53	-4.1	570.271	2	26.81	1335	1	462	470	N
15	31	gi|47132620	R.NLDLDSIIAEVK.A	N	99.9	51.47	1328.72	-2.7	665.365	2	38.04	2754	1	342	353	N
15	31	gi|47132620	R.Y(sub F)LEQQNQVLQTK.W	N	0.1	44.64	1490.77	-3.2	746.391	2	24.48	1028	1	198	209	N
15	31	gi|47132620	R.TSQNSELNNMQDLVEDYKK.K	N	99.1	43.13	2255.04	-4.2	752.683	3	30.62	1845	1	248	266	N
15	31	gi|47132620	R.TSQNSELNNM(+15.99)QDLVEDYKK.K	N	99.1	41.23	2271.03	-1.8	758.017	3	23.83	943	1	248	266	Y
15	31	gi|47132620	R.TAAENDFVTLK.K	N	99	40.75	1207.61	-2.2	604.81	2	25.97	1221	1	276	286	N
15	31	gi|47132620	R.TAAENDFVTLKK.D	N	96.7	36.16	1335.7	-3	668.857	2	23.09	846	1	276	287	N
15	31	gi|47132620	K.FASFIDK.V	N	96.4	34.92	826.423	3	414.22	2	25.68	1182	1	189	195	N
15	34	gi|297691943	K.NVQDAIADAEQR.G	Y	100	74.09	1328.63	0.7	665.324	2	24.5	1031	1	431	442	N
15	34	gi|297691943	R.FLEQQNQVLQTK.W	N	100	64.82	1474.78	2.5	738.398	2	24.39	1017	1	210	221	N
15	34	gi|297691943	K.YEELQVTVGR.H	Y	100	62.26	1192.61	-0.7	597.311	2	25.35	1140	1	387	396	N
15	34	gi|297691943	R.YLDGLTAER.T	Y	100	57.86	1036.52	-0.6	519.266	2	24.57	1041	1	251	259	N
15	34	gi|297691943	R.DYQELMNVK.L	N	99.9	54.48	1138.53	-4.1	570.271	2	26.81	1335	1	474	482	N
15	34	gi|297691943	R.NLDLDSIIAEVK.A	N	99.9	51.47	1328.72	-2.7	665.365	2	38.04	2754	1	354	365	N
15	34	gi|297691943	R.Y(sub F)LEQQNQVLQTK.W	N	0.1	44.64	1490.77	-3.2	746.391	2	24.48	1028	1	210	221	N
15	34	gi|297691943	R.TSQNSELNNMQDLVEDYKK.K	N	99.1	43.13	2255.04	-4.2	752.683	3	30.62	1845	1	260	278	N
15	34	gi|297691943	R.TSQNSELNNM(+15.99)QDLVEDYKK.K	N	99.1	41.23	2271.03	-1.8	758.017	3	23.83	943	1	260	278	Y
15	34	gi|297691943	R.TAAENDFVTLK.K	N	99	40.75	1207.61	-2.2	604.81	2	25.97	1221	1	288	298	N
15	34	gi|297691943	R.TAAENDFVTLKK.D	N	96.7	36.16	1335.7	-3	668.857	2	23.09	846	1	288	299	N
15	34	gi|297691943	K.FASFIDK.V	N	96.4	34.92	826.423	3	414.22	2	25.68	1182	1	201	207	N
20	103	gi|395532556	K.IRLENEIQTYR.S	N	100	69.58	1433.76	0.1	717.889	2	24.95	1089	2	912	922	N
20	103	gi|395532556	K.VLDELTLAR.A	Y	99.9	51.45	1028.59	-2.4	515.299	2	28.11	1506	1	234	242	N
20	103	gi|395532556	R.QSVEADINGLR.R	N	99.9	51.39	1200.61	-1.9	601.311	2	25.73	1189	1	718	728	N
20	103	gi|395532556	K.DAEAWFNEK.S	N	99.8	49.72	1108.48	-2.5	555.247	2	27.38	1411	1	807	815	N
20	103	gi|395532556	R.LILQIDNAR.L	N	99.6	46.54	1054.61	-2.9	528.312	2	27.17	1382	1	196	204	N
20	103	gi|395532556	R.QSVEADID(sub N)GLR.R	N	0.1	42.69	1201.59	-1.9	601.803	2	23.61	913	1	718	728	N
8	308	gi|336172891	K.KWGVFENYFK.A	N	100	61.89	1316.66	-2	659.334	2	32.3	2067	2	271	280	N
8	308	gi|336172891	K.WGVFENYFK.A	N	99.9	52.89	1188.56	-1.9	595.286	2	36.76	2616	6	272	280	N
8	308	gi|336172891	K.W(+42.01)GVFENYFK.A	N	0.1	45.95	1230.57	-3.3	616.291	2	35.7	2486	3	272	280	Y
8	308	gi|336172891	K.K(+42.01)WGVFENYFK.A	N	0.1	42.63	1358.67	2.6	680.342	2	36.04	2529	1	271	280	Y
8	308	gi|336172891	K.WD(sub G)VFENYFK.A	Y	0	34.01	1246.57	-3.2	624.288	2	34.44	2333	1	272	280	N
8	308	gi|336172891	K.AGNYFQTY(sub R)DEGAFAK.V	Y	0	30.53	1680.74	-0.2	841.378	2	26.31	1270	1	281	295	N
8	308	gi|336172891	W.GVFENYFK.A	N	91.4	29.7	1002.48	-2.1	502.247	2	30.18	1789	1	273	280	N
8	308	gi|336172891	V.FENYFK.A	N	90.8	26.74	846.391	3	424.204	2	25.15	1114	1	275	280	N
8	308	gi|336172891	G.VFENYFK.A	N	36.7	15.02	945.46	-1.5	473.736	2	27.52	1428	1	274	280	N
10	306	gi|498205835	R.KWGVFENYFK.A	N	100	61.89	1316.66	-2	659.334	2	32.3	2067	2	262	271	N
10	306	gi|498205835	K.WGVFENYFK.A	N	99.9	52.89	1188.56	-1.9	595.286	2	36.76	2616	6	263	271	N
10	306	gi|498205835	K.W(+42.01)GVFENYFK.A	N	0.1	45.95	1230.57	-3.3	616.291	2	35.7	2486	3	263	271	Y
10	306	gi|498205835	R.K(+42.01)WGVFENYFK.A	N	0.1	42.63	1358.67	2.6	680.342	2	36.04	2529	1	262	271	Y
10	306	gi|498205835	W.GVFENYFK.A	N	91.4	29.7	1002.48	-2.1	502.247	2	30.18	1789	1	264	271	N
10	306	gi|498205835	V.FENYFK.A	N	90.8	26.74	846.391	3	424.204	2	25.15	1114	1	266	271	N
10	306	gi|498205835	N.N(+42.01)VNWTFAQGGTLSH(sub G).T	Y	0	26.41	1572.73	-0.1	787.373	2	35.43	2454	1	124	137	Y
10	306	gi|498205835	G.VFENYFK.A	N	36.7	15.02	945.46	-1.5	473.736	2	27.52	1428	1	265	271	N
43	274	gi|519080671	K.VQQQLESSDLDQYR.A	Y	100	82.36	1707.81	3	854.913	2	24.6	1044	1	391	404	N
43	274	gi|519080671	K.Q(sub L)TV(sub I)PEVELPNAELLGK.R	Y	0.1	40.18	1735.94	-3.4	868.972	2	32.93	2145	1	366	381	N
43	273	gi|519087957	K.VQQQLESSDLDQYR.A	Y	100	82.36	1707.81	3	854.913	2	24.6	1044	1	391	404	N
43	273	gi|519087957	K.Q(sub L)TV(sub I)PEVELPNAELLGK.R	Y	0.1	40.18	1735.94	-3.4	868.972	2	32.93	2145	1	366	381	N
43	272	gi|519085153	K.VQQQLESSDLDQYR	Y	100	82.36	1707.81	3	854.913	2	24.6	1044	1	391	404	N
43	272	gi|519085153	K.Q(sub L)TV(sub I)PEVELPNAELLGK.R	Y	0.1	40.18	1735.94	-3.4	868.972	2	32.93	2145	1	366	381	N
43	281	gi|498978439	K.VQQQLESSDLDQYR.D	Y	100	82.36	1707.81	3	854.913	2	24.6	1044	1	391	404	N
43	281	gi|498978439	K.Q(sub L)TV(sub I)PEVELPNAELLGK.R	Y	0.1	40.18	1735.94	-3.4	868.972	2	32.93	2145	1	366	381	N
43	279	gi|519090411	K.VQQQLESSDLDQYR.A	Y	100	82.36	1707.81	3	854.913	2	24.6	1044	1	391	404	N
43	279	gi|519090411	K.Q(sub L)TV(sub I)PEVELPNAELLGK.R	Y	0.1	40.18	1735.94	-3.4	868.972	2	32.93	2145	1	366	381	N
43	278	gi|489905800	K.VQQQLESSDLDQYR.A	Y	100	82.36	1707.81	3	854.913	2	24.6	1044	1	391	404	N
43	278	gi|489905800	K.Q(sub L)TV(sub I)PEVELPNAELLGK.R	Y	0.1	40.18	1735.94	-3.4	868.972	2	32.93	2145	1	366	381	N
43	276	gi|485951810	K.VQQQLESSDLDQYR.A	Y	100	82.36	1707.81	3	854.913	2	24.6	1044	1	391	404	N
43	276	gi|485951810	K.Q(sub L)TV(sub I)PEVELPNAELLGK.R	Y	0.1	40.18	1735.94	-3.4	868.972	2	32.93	2145	1	366	381	N
43	275	gi|486394598	K.VQQQLESSDLDQYR.A	Y	100	82.36	1707.81	3	854.913	2	24.6	1044	1	391	404	N
43	275	gi|486394598	K.Q(sub L)TV(sub I)PEVELPNAELLGK.R	Y	0.1	40.18	1735.94	-3.4	868.972	2	32.93	2145	1	366	381	N
43	300	gi|515203221	K.VQQQLESSDLDQYR.A	Y	100	82.36	1707.81	3	854.913	2	24.6	1044	1	391	404	N
43	300	gi|515203221	K.Q(sub L)TV(sub I)PEVELPNAELLGK.R	Y	0.1	40.18	1735.94	-3.4	868.972	2	32.93	2145	1	366	381	N
43	298	gi|515070275	K.VQQQLESSDLDQYR.A	Y	100	82.36	1707.81	3	854.913	2	24.6	1044	1	408	421	N
43	298	gi|515070275	K.Q(sub L)TV(sub I)PEVELPNAELLGK.R	Y	0.1	40.18	1735.94	-3.4	868.972	2	32.93	2145	1	383	398	N
43	294	gi|507080290	K.VQQQLESSDLDQYR.A	Y	100	82.36	1707.81	3	854.913	2	24.6	1044	1	391	404	N
43	294	gi|507080290	K.Q(sub L)TV(sub I)PEVELPNAELLGK.R	Y	0.1	40.18	1735.94	-3.4	868.972	2	32.93	2145	1	366	381	N
43	292	gi|519082298	K.VQQQLESSDLDQYR.A	Y	100	82.36	1707.81	3	854.913	2	24.6	1044	1	397	410	N
43	292	gi|519082298	K.Q(sub L)TV(sub I)PEVELPNAELLGK.R	Y	0.1	40.18	1735.94	-3.4	868.972	2	32.93	2145	1	372	387	N
43	290	gi|516026777	K.VQQQLESSDLDQYR.A	Y	100	82.36	1707.81	3	854.913	2	24.6	1044	1	391	404	N
43	290	gi|516026777	K.Q(sub L)TV(sub I)PEVELPNAELLGK.R	Y	0.1	40.18	1735.94	-3.4	868.972	2	32.93	2145	1	366	381	N
43	288	gi|512650237	K.VQQQLESSDLDQYR.A	Y	100	82.36	1707.81	3	854.913	2	24.6	1044	1	391	404	N
43	288	gi|512650237	K.Q(sub L)TV(sub I)PEVELPNAELLGK.R	Y	0.1	40.18	1735.94	-3.4	868.972	2	32.93	2145	1	366	381	N
43	289	gi|519077404	K.VQQQLESSDLDQYR.A	Y	100	82.36	1707.81	3	854.913	2	24.6	1044	1	393	406	N
43	289	gi|519077404	K.Q(sub L)TV(sub I)PEVELPNAELLGK.R	Y	0.1	40.18	1735.94	-3.4	868.972	2	32.93	2145	1	368	383	N
43	286	gi|519075230	K.VQQQLESSDLDQYR.A	Y	100	82.36	1707.81	3	854.913	2	24.6	1044	1	391	404	N
43	286	gi|519075230	K.Q(sub L)TV(sub I)PEVELPNAELLGK.R	Y	0.1	40.18	1735.94	-3.4	868.972	2	32.93	2145	1	366	381	N
43	287	gi|519078382	K.VQQQLESSDLDQYR.A	Y	100	82.36	1707.81	3	854.913	2	24.6	1044	1	391	404	N
43	287	gi|519078382	K.Q(sub L)TV(sub I)PEVELPNAELLGK.R	Y	0.1	40.18	1735.94	-3.4	868.972	2	32.93	2145	1	366	381	N
43	282	gi|493947403	K.VQQQLESSDLDQYR.A	Y	100	82.36	1707.81	3	854.913	2	24.6	1044	1	391	404	N
43	282	gi|493947403	K.Q(sub L)TV(sub I)PEVELPNAELLGK.R	Y	0.1	40.18	1735.94	-3.4	868.972	2	32.93	2145	1	366	381	N
43	283	gi|487370139	K.VQQQLESSDLDQYR.A	Y	100	82.36	1707.81	3	854.913	2	24.6	1044	1	391	404	N
43	283	gi|487370139	K.Q(sub L)TV(sub I)PEVELPNAELLGK.R	Y	0.1	40.18	1735.94	-3.4	868.972	2	32.93	2145	1	366	381	N
43	284	gi|488655656	K.VQQQLESSDLDQYR.A	Y	100	82.36	1707.81	3	854.913	2	24.6	1044	1	391	404	N
43	284	gi|488655656	K.Q(sub L)TV(sub I)PEVELPNAELLGK.R	Y	0.1	40.18	1735.94	-3.4	868.972	2	32.93	2145	1	366	381	N
42	256	gi|146302641	R.AVFGEADYQLGGAK.W	Y	100	84.76	1424.69	-3.2	713.352	2	27.56	1435	1	147	160	N
42	256	gi|146302641	K.AFGLWK.E	Y	69	20.07	720.396	3.1	361.206	2	29.75	1734	1	29	34	N
42	257	gi|495078592	R.AVFGEADYQLGGAK.W	Y	100	84.76	1424.69	-3.2	713.352	2	27.56	1435	1	147	160	N
42	257	gi|495078592	K.AFGLWK.E	Y	69	20.07	720.396	3.1	361.206	2	29.75	1734	1	29	34	N
5	160	gi|410953013	N.TIDNDIMLIK.L	N	100	56.96	1174.63	-2.7	588.319	2	31.05	1903	1	103	112	N
5	160	gi|410953013	K.LSSPATLNSR.V	N	99.1	41.2	1044.56	-3.8	523.283	2	42.14	3152	14	113	122	N
5	160	gi|410953013	I.R(+42.01)HH(sub P)RYNANTIDNDIMLIK.L	Y	0	26.23	2265.14	-4	756.052	3	34.88	2388	1	95	112	Y
5	160	gi|410953013	N.TIDNDIM(+15.99)LIK.L	N	83.9	22.31	1190.62	-3.1	596.316	2	28.85	1603	1	103	112	Y
5	160	gi|410953013	S.WIQQTIAAN	N	80.9	20.87	1043.54	-1.5	522.777	2	26.18	1252	1	238	246	N
5	161	gi|57097397	N.TIDNDIMLIK.L	N	100	56.96	1174.63	-2.7	588.319	2	31.05	1903	1	103	112	N
5	161	gi|57097397	K.LSSPATLNSR.V	N	99.1	41.2	1044.56	-3.8	523.283	2	42.14	3152	14	113	122	N
5	161	gi|57097397	I.R(+42.01)HH(sub P)RYNANTIDNDIMLIK.L	Y	0	26.23	2265.14	-4	756.052	3	34.88	2388	1	95	112	Y
5	161	gi|57097397	N.TIDNDIM(+15.99)LIK.L	N	83.9	22.31	1190.62	-3.1	596.316	2	28.85	1603	1	103	112	Y
5	161	gi|57097397	S.WIQQTIAAN	N	80.9	20.87	1043.54	-1.5	522.777	2	26.18	1252	1	238	246	N
5	162	gi|136406	N.TIDNDIMLIK.L	N	100	56.96	1174.63	-2.7	588.319	2	31.05	1903	1	103	112	N
5	162	gi|136406	K.LSSPATLNSR.V	N	99.1	41.2	1044.56	-3.8	523.283	2	42.14	3152	14	113	122	N
5	162	gi|136406	I.R(+42.01)HH(sub P)RYNANTIDNDIMLIK.L	Y	0	26.23	2265.14	-4	756.052	3	34.88	2388	1	95	112	Y
5	162	gi|136406	N.TIDNDIM(+15.99)LIK.L	N	83.9	22.31	1190.62	-3.1	596.316	2	28.85	1603	1	103	112	Y
5	162	gi|136406	S.WIQQTIAAN	N	80.9	20.87	1043.54	-1.5	522.777	2	26.18	1252	1	238	246	N
28	663	gi|495738919	K.TA(sub E)SLSYVLSNVPSATYK.Q	Y	0.1	49.56	1799.93	-2	900.971	2	33.53	2221	1	107	123	N
28	663	gi|495738919	K.DDGD(sub S)EVPYNVNDLE(sub D)K.G	Y	0.1	40.71	1720.74	-3.4	861.376	2	27.83	1471	1	83	97	N
28	663	gi|495738919	K.TESLA(sub S)YVLSNVPSG(sub A)TYK.Q	Y	0	29.05	1827.93	-3.1	914.967	2	35.71	2488	1	107	123	N
28	663	gi|495738919	K.DDGN(sub S)EVPYNVD(sub N)DLE(sub D)K.G	Y	0	27.26	1720.74	-0.8	861.378	2	25.96	1220	1	83	97	N
28	663	gi|495738919	K.YVISNIR.L	Y	62.1	18.53	863.486	-1.6	432.75	2	23.31	874	2	73	79	N
7	197	gi|507554879	K.TLDNDIMLIK.L	N	100	56.96	1174.63	-2.7	588.319	2	31.05	1903	1	103	112	N
7	197	gi|507554879	K.LSSPATINSR.V	N	99.1	41.2	1044.56	-3.8	523.283	2	42.14	3152	14	113	122	N
7	197	gi|507554879	K.TLDNDIMLIR(sub K)LSSPATINSR.V	Y	0	31.59	2229.18	7.9	744.073	3	35.24	2430	1	103	122	N
7	197	gi|507554879	K.TLDNDIM(+15.99)LIK.L	N	83.9	22.31	1190.62	-3.1	596.316	2	28.85	1603	1	103	112	Y
7	198	gi|507554877	W.TLDNDIMLIK.L	N	100	56.96	1174.63	-2.7	588.319	2	31.05	1903	1	103	112	N
7	198	gi|507554877	K.LSSPATINSR.V	N	99.1	41.2	1044.56	-3.8	523.283	2	42.14	3152	14	113	122	N
7	198	gi|507554877	W.TLDNDIMLIR(sub K)LSSPATINSR.V	Y	0	31.59	2229.18	7.9	744.073	3	35.24	2430	1	103	122	N
7	198	gi|507554877	W.TLDNDIM(+15.99)LIK.L	N	83.9	22.31	1190.62	-3.1	596.316	2	28.85	1603	1	103	112	Y
14	345	gi|518216469	R.WGVFENYFK.A	N	99.9	52.89	1188.56	-1.9	595.286	2	36.76	2616	6	271	279	N
14	345	gi|518216469	R.W(+42.01)GVFENYFK.A	N	0.1	45.95	1230.57	-3.3	616.291	2	35.7	2486	3	271	279	Y
14	345	gi|518216469	W.GVFENYFK.A	N	91.4	29.7	1002.48	-2.1	502.247	2	30.18	1789	1	272	279	N
14	345	gi|518216469	R.RWGVFENYFK.A	Y	90.9	27.07	1344.66	-8.9	449.224	3	33.24	2185	1	270	279	N
14	345	gi|518216469	V.FENYFK.A	N	90.8	26.74	846.391	3	424.204	2	25.15	1114	1	274	279	N
14	345	gi|518216469	G.VFENYFK.A	N	36.7	15.02	945.46	-1.5	473.736	2	27.52	1428	1	273	279	N
14	346	gi|332290955	R.WGVFENYFK.V	N	99.9	52.89	1188.56	-1.9	595.286	2	36.76	2616	6	271	279	N
14	346	gi|332290955	R.W(+42.01)GVFENYFK.V	N	0.1	45.95	1230.57	-3.3	616.291	2	35.7	2486	3	271	279	Y
14	346	gi|332290955	W.GVFENYFK.V	N	91.4	29.7	1002.48	-2.1	502.247	2	30.18	1789	1	272	279	N
14	346	gi|332290955	Q.RWGVFENYFK.V	Y	90.9	27.07	1344.66	-8.9	449.224	3	33.24	2185	1	270	279	N
14	346	gi|332290955	V.FENYFK.V	N	90.8	26.74	846.391	3	424.204	2	25.15	1114	1	274	279	N
14	346	gi|332290955	G.VFENYFK.V	N	36.7	15.02	945.46	-1.5	473.736	2	27.52	1428	1	273	279	N
30	200	gi|488540258	A.TIDNDIMLIK.L	N	100	56.96	1174.63	-2.7	588.319	2	31.05	1903	1	103	112	N
30	200	gi|488540258	N.YVDWIQQTIAAN	Y	98.8	37.45	1420.7	-3	711.354	2	35.52	2465	1	230	241	N
30	200	gi|488540258	A.TIDNDIM(+15.99)LIK.L	N	83.9	22.31	1190.62	-3.1	596.316	2	28.85	1603	1	103	112	Y
30	200	gi|488540258	D.WIQQTIAAN	N	80.9	20.87	1043.54	-1.5	522.777	2	26.18	1252	1	233	241	N
31	323	gi|505801121	N.TIDNDIMLIK.L	N	100	56.96	1174.63	-2.7	588.319	2	31.05	1903	1	103	112	N
31	323	gi|505801121	R.Y(+42.01)G(sub N)GNTIDNDIMLIK.L	Y	0	27.14	1607.79	-5	804.896	2	35.26	2433	1	99	112	Y
31	323	gi|505801121	R.VATVSLPR(sub T).S	N	0	26.8	841.502	1.1	421.759	2	32.2	2054	1	123	130	N
31	323	gi|505801121	N.TIDNDIM(+15.99)LIK.L	N	83.9	22.31	1190.62	-3.1	596.316	2	28.85	1603	1	103	112	Y
13	254	gi|328929987	R.GTYAIDDISK.E	Y	99	40.52	1081.53	-3	541.77	2	22.7	798	9	128	137	N
13	254	gi|328929987	R.GTYAIDDIT(sub S)K.E	Y	0.1	36.07	1095.54	-0.1	548.78	2	24.44	1024	1	128	137	N
13	254	gi|328929987	R.GTYAIDDISKEQ(sub P)DGK.Y	Y	0	30.45	1638.77	-0.9	820.393	2	23.62	914	1	128	142	N
13	254	gi|328929987	I.FENYFK.A	N	90.8	26.74	846.391	3	424.204	2	25.15	1114	1	258	263	N
13	254	gi|328929987	K.WGIFENYFK.A	Y	63.9	19.27	1202.58	-4.2	602.293	2	36.9	2630	1	255	263	N
40	229	gi|293686	R.TDAENEFVTLK.K	Y	100	59.09	1265.61	-3.8	633.812	2	26.69	1320	1	250	260	N
40	229	gi|293686	K.FASFIDK.V	N	96.4	34.92	826.423	3	414.22	2	25.68	1182	1	163	169	N
36	199	gi|521031417	R.TIDNDIMLIK.L	N	100	56.96	1174.63	-2.7	588.319	2	31.05	1903	1	103	112	N
36	199	gi|521031417	R.LGEHNIEVVEGNEQFINAAK.I	Y	98.8	38.27	2210.1	-5.2	737.702	3	30.28	1802	1	73	92	N
36	199	gi|521031417	R.TIDNDIM(+15.99)LIK.L	N	83.9	22.31	1190.62	-3.1	596.316	2	28.85	1603	1	103	112	Y
34	398	gi|491355274	Y.TFAGANYFK.R	Y	99.1	42.41	1017.49	-0.2	509.753	2	25.06	1102	2	384	392	N
34	398	gi|491355274	R.W(sub Y)TFAGANYFK.R	Y	0	33.63	1203.57	-3.7	602.791	2	31.62	1979	1	383	392	N
34	398	gi|491355274	R.M(+42.01)DRT(sub Y)TFAGANYFK.R	Y	0	29.74	1562.72	-5.5	782.362	2	31.77	1998	1	380	392	Y
2	484	gi|523573538	G.VATVSLPR.R	N	95.2	32.43	841.502	1.9	421.759	2	25.94	1217	23	6	13	N
2	484	gi|523573538	R.GVP(sub A)TVSLPR.R	Y	0	32.22	924.539	-1.2	463.276	2	31.97	2023	1	5	13	N
2	484	gi|523573538	G.L(sub V)ATVSLPR.R	N	0	31.18	855.518	1.4	428.767	2	25.95	1218	3	6	13	N
2	484	gi|523573538	G.VV(sub A)TVSLPR.R	N	0	30.78	869.533	-0.8	435.774	2	26.89	1345	13	6	13	N
2	484	gi|523573538	G.V(+42.01)ATVSLPR.R	N	91.4	29.82	883.513	0.1	442.764	2	25.97	1222	7	6	13	Y
41	247	gi|283787537	K.IIHLTDDSFDTDVLK.A	Y	99.6	45.17	1730.87	-1.3	577.964	3	31.82	2004	1	5	19	N
41	247	gi|283787537	R.GIPTLLLFR.N	Y	95.4	33.09	1028.64	-2.1	515.325	2	38.09	2759	1	75	83	N
38	406	gi|257093491	L.VVTVDVPR.D	Y	96	34.26	883.513	-0.2	442.764	2	23.82	941	2	80	87	N
38	406	gi|257093491	L.VVTVE(sub D)VPR.D	Y	0	19.8	897.528	0.3	449.772	2	24.49	1030	1	80	87	N
38	407	gi|496768627	S.VVTVDVPR.F	Y	96	34.26	883.513	-0.2	442.764	2	23.82	941	2	343	350	N
38	407	gi|496768627	S.VVTVE(sub D)VPR.F	Y	0	19.8	897.528	0.3	449.772	2	24.49	1030	1	343	350	N
38	408	gi|488472373	R.VVTVDVPR	Y	96	34.26	883.513	-0.2	442.764	2	23.82	941	2	576	583	N
38	408	gi|488472373	R.VVTVE(sub D)VPR	Y	0	19.8	897.528	0.3	449.772	2	24.49	1030	1	576	583	N
38	410	gi|488475964	R.VVTVDVPR	Y	96	34.26	883.513	-0.2	442.764	2	23.82	941	2	587	594	N
38	410	gi|488475964	R.VVTVE(sub D)VPR	Y	0	19.8	897.528	0.3	449.772	2	24.49	1030	1	587	594	N
38	411	gi|488491201	R.VVTVDVPR	Y	96	34.26	883.513	-0.2	442.764	2	23.82	941	2	587	594	N
38	411	gi|488491201	R.VVTVE(sub D)VPR	Y	0	19.8	897.528	0.3	449.772	2	24.49	1030	1	587	594	N
44	399	gi|518450053	D.LPTVSIPR.R	Y	99	40.01	881.533	0.1	441.774	2	33.25	2186	2	243	250	N
44	400	gi|453085843	R.IPTVSLPR.F	Y	99	40.01	881.533	0.1	441.774	2	33.25	2186	2	384	391	N
44	401	gi|50954068	S.LPTVSLPR.V	Y	99	40.01	881.533	0.1	441.774	2	33.25	2186	2	418	425	N
32	579	gi|488227178	W.L(+42.01)SGYITEK.K	Y	0.1	38.49	951.491	0.7	476.753	2	25.11	1108	2	88	95	Y
32	579	gi|488227178	W.LSGYITEK.K	Y	83.5	21.61	909.481	-1.3	455.747	2	21.79	703	6	88	95	N
32	581	gi|488204883	W.L(+42.01)SGYITEK.K	Y	0.1	38.49	951.491	0.7	476.753	2	25.11	1108	2	175	182	Y
32	581	gi|488204883	W.LSGYITEK.K	Y	83.5	21.61	909.481	-1.3	455.747	2	21.79	703	6	175	182	N
32	582	gi|488223011	W.L(+42.01)SGYITEK.K	Y	0.1	38.49	951.491	0.7	476.753	2	25.11	1108	2	175	182	Y
32	582	gi|488223011	W.LSGYITEK.K	Y	83.5	21.61	909.481	-1.3	455.747	2	21.79	703	6	175	182	N
32	584	gi|488223456	W.L(+42.01)SGYITEK.K	Y	0.1	38.49	951.491	0.7	476.753	2	25.11	1108	2	175	182	Y
32	584	gi|488223456	W.LSGYITEK.K	Y	83.5	21.61	909.481	-1.3	455.747	2	21.79	703	6	175	182	N
32	586	gi|488215033	W.L(+42.01)SGYITEK.K	Y	0.1	38.49	951.491	0.7	476.753	2	25.11	1108	2	175	182	Y
32	586	gi|488215033	W.LSGYITEK.K	Y	83.5	21.61	909.481	-1.3	455.747	2	21.79	703	6	175	182	N
32	587	gi|488206358	W.L(+42.01)SGYITEK.K	Y	0.1	38.49	951.491	0.7	476.753	2	25.11	1108	2	175	182	Y
32	587	gi|488206358	W.LSGYITEK.K	Y	83.5	21.61	909.481	-1.3	455.747	2	21.79	703	6	175	182	N
32	588	gi|488202482	W.L(+42.01)SGYITEK.K	Y	0.1	38.49	951.491	0.7	476.753	2	25.11	1108	2	175	182	Y
32	588	gi|488202482	W.LSGYITEK.K	Y	83.5	21.61	909.481	-1.3	455.747	2	21.79	703	6	175	182	N
32	592	gi|488193581	W.L(+42.01)SGYITEK.K	Y	0.1	38.49	951.491	0.7	476.753	2	25.11	1108	2	175	182	Y
32	592	gi|488193581	W.LSGYITEK.K	Y	83.5	21.61	909.481	-1.3	455.747	2	21.79	703	6	175	182	N
32	593	gi|488194824	W.L(+42.01)SGYITEK.K	Y	0.1	38.49	951.491	0.7	476.753	2	25.11	1108	2	175	182	Y
32	593	gi|488194824	W.LSGYITEK.K	Y	83.5	21.61	909.481	-1.3	455.747	2	21.79	703	6	175	182	N
32	594	gi|488218745	W.L(+42.01)SGYITEK.K	Y	0.1	38.49	951.491	0.7	476.753	2	25.11	1108	2	175	182	Y
32	594	gi|488218745	W.LSGYITEK.K	Y	83.5	21.61	909.481	-1.3	455.747	2	21.79	703	6	175	182	N
32	595	gi|488196208	W.L(+42.01)SGYITEK.K	Y	0.1	38.49	951.491	0.7	476.753	2	25.11	1108	2	175	182	Y
32	595	gi|488196208	W.LSGYITEK.K	Y	83.5	21.61	909.481	-1.3	455.747	2	21.79	703	6	175	182	N
32	596	gi|488229098	W.L(+42.01)SGYITEK.K	Y	0.1	38.49	951.491	0.7	476.753	2	25.11	1108	2	175	182	Y
32	596	gi|488229098	W.LSGYITEK.K	Y	83.5	21.61	909.481	-1.3	455.747	2	21.79	703	6	175	182	N
32	597	gi|488210843	W.L(+42.01)SGYITEK.K	Y	0.1	38.49	951.491	0.7	476.753	2	25.11	1108	2	175	182	Y
32	597	gi|488210843	W.LSGYITEK.K	Y	83.5	21.61	909.481	-1.3	455.747	2	21.79	703	6	175	182	N
32	598	gi|488203813	W.L(+42.01)SGYITEK.K	Y	0.1	38.49	951.491	0.7	476.753	2	25.11	1108	2	175	182	Y
32	598	gi|488203813	W.LSGYITEK.K	Y	83.5	21.61	909.481	-1.3	455.747	2	21.79	703	6	175	182	N
32	599	gi|488211617	W.L(+42.01)SGYITEK.K	Y	0.1	38.49	951.491	0.7	476.753	2	25.11	1108	2	175	182	Y
32	599	gi|488211617	W.LSGYITEK.K	Y	83.5	21.61	909.481	-1.3	455.747	2	21.79	703	6	175	182	N
32	600	gi|488202006	W.L(+42.01)SGYITEK.K	Y	0.1	38.49	951.491	0.7	476.753	2	25.11	1108	2	175	182	Y
32	600	gi|488202006	W.LSGYITEK.K	Y	83.5	21.61	909.481	-1.3	455.747	2	21.79	703	6	175	182	N
32	601	gi|488210519	W.L(+42.01)SGYITEK.K	Y	0.1	38.49	951.491	0.7	476.753	2	25.11	1108	2	175	182	Y
32	601	gi|488210519	W.LSGYITEK.K	Y	83.5	21.61	909.481	-1.3	455.747	2	21.79	703	6	175	182	N
32	602	gi|488205593	W.L(+42.01)SGYITEK.K	Y	0.1	38.49	951.491	0.7	476.753	2	25.11	1108	2	175	182	Y
32	602	gi|488205593	W.LSGYITEK.K	Y	83.5	21.61	909.481	-1.3	455.747	2	21.79	703	6	175	182	N
32	604	gi|488208070	W.L(+42.01)SGYITEK.K	Y	0.1	38.49	951.491	0.7	476.753	2	25.11	1108	2	175	182	Y
32	604	gi|488208070	W.LSGYITEK.K	Y	83.5	21.61	909.481	-1.3	455.747	2	21.79	703	6	175	182	N
58	677	gi|422919109	S.C(+57.02)ASAGN(sub T)QCLISGWGNTK.S	Y	0	29.92	1765.79	-7.1	883.895	2	31.81	2002	1	109	125	Y
58	677	gi|422919109	K.SSGTSYPDVLKC(+57.02)LK.A	Y	59.9	16.87	1553.78	-4.6	777.892	2	31.91	2014	1	126	139	Y
58	680	gi|427930607	S.C(+57.02)ASAGN(sub T)QCLISGWGNTK.S	Y	0	29.92	1765.79	-7.1	883.895	2	31.81	2002	1	109	125	Y
58	680	gi|427930607	K.SSGTSYPDVLKC(+57.02)LK.A	Y	59.9	16.87	1553.78	-4.6	777.892	2	31.91	2014	1	126	139	Y
58	681	gi|422919110	S.C(+57.02)ASAGN(sub T)QCLISGWGNTK.S	Y	0	29.92	1765.79	-7.1	883.895	2	31.81	2002	1	109	125	Y
58	681	gi|422919110	K.SSGTSYPDVLKC(+57.02)LK.A	Y	59.9	16.87	1553.78	-4.6	777.892	2	31.91	2014	1	126	139	Y
60	403	gi|13172683	T.C(+57.02)FTESAIRKAILGQK.V	Y	96.7	36.21	1720.93	6.4	574.654	3	27.52	1429	1	114	128	Y
35	404	gi|323455358	L.C(+57.02)AARNAANKSASTAR.R	Y	96.4	35.11	1547.76	-1.4	516.926	3	23.78	936	4	502	516	Y
26	576	gi|493340278	L.Q(+42.01)NYLKADK.Y	Y	0.1	34.62	1020.52	-2.1	511.268	2	23.55	905	2	23	30	Y
26	576	gi|493340278	L.QNYLKADK.Y	Y	0	22.99	978.513	-0.7	490.264	2	32.5	2092	6	23	30	N
61	405	gi|466079098	K.N(+42.01)AVETILR.C	Y	96	34.31	956.529	-1.9	479.271	2	27	1360	1	9	16	Y
18	402	gi|494452078	Q.LATVVTPR.L	Y	0	32.98	855.518	1.4	428.767	2	27.06	1368	11	287	294	N
18	402	gi|494452078	T.M(+15.99)LGHYGYSAK.K	Y	25.8	7.25	1141.52	-4.4	571.766	2	31.74	1993	1	97	106	Y
18	508	gi|522137308	F.LATVVTPR.F	Y	0	32.98	855.518	1.4	428.767	2	27.06	1368	11	53	60	N
18	510	gi|515919395	R.LATVVTPR.E	Y	0	32.98	855.518	1.4	428.767	2	27.06	1368	11	268	275	N
18	511	gi|515165956	R.LATVVTPR.E	Y	0	32.98	855.518	1.4	428.767	2	27.06	1368	11	268	275	N
18	512	gi|515140408	R.LATVVTPR.E	Y	0	32.98	855.518	1.4	428.767	2	27.06	1368	11	268	275	N
18	513	gi|515626915	R.LATVVTPR.E	Y	0	32.98	855.518	1.4	428.767	2	27.06	1368	11	268	275	N
18	514	gi|515168594	R.LATVVTPR.E	Y	0	32.98	855.518	1.4	428.767	2	27.06	1368	11	268	275	N
18	515	gi|515160870	R.LATVVTPR.E	Y	0	32.98	855.518	1.4	428.767	2	27.06	1368	11	268	275	N
18	516	gi|515163792	R.LATVVTPR.E	Y	0	32.98	855.518	1.4	428.767	2	27.06	1368	11	268	275	N
18	517	gi|498114639	R.LATVVTPR.E	Y	0	32.98	855.518	1.4	428.767	2	27.06	1368	11	268	275	N
18	518	gi|515165084	R.LATVVTPR.E	Y	0	32.98	855.518	1.4	428.767	2	27.06	1368	11	268	275	N
18	519	gi|515572861	R.LATVVTPR.E	Y	0	32.98	855.518	1.4	428.767	2	27.06	1368	11	289	296	N
18	520	gi|515668056	R.LATVVTPR.E	Y	0	32.98	855.518	1.4	428.767	2	27.06	1368	11	289	296	N
18	521	gi|515626018	R.LATVVTPR.E	Y	0	32.98	855.518	1.4	428.767	2	27.06	1368	11	289	296	N
18	522	gi|515662390	R.LATVVTPR.E	Y	0	32.98	855.518	1.4	428.767	2	27.06	1368	11	289	296	N
18	523	gi|515660453	R.LATVVTPR.E	Y	0	32.98	855.518	1.4	428.767	2	27.06	1368	11	289	296	N
18	524	gi|518658631	R.LATVVTPR.E	Y	0	32.98	855.518	1.4	428.767	2	27.06	1368	11	289	296	N
18	525	gi|515679200	R.LATVVTPR.E	Y	0	32.98	855.518	1.4	428.767	2	27.06	1368	11	289	296	N
18	526	gi|515649849	R.LATVVTPR.E	Y	0	32.98	855.518	1.4	428.767	2	27.06	1368	11	289	296	N
18	527	gi|515647077	R.LATVVTPR.E	Y	0	32.98	855.518	1.4	428.767	2	27.06	1368	11	289	296	N
18	528	gi|515652851	R.LATVVTPR.E	Y	0	32.98	855.518	1.4	428.767	2	27.06	1368	11	289	296	N
18	529	gi|515527207	R.LATVVTPR.E	Y	0	32.98	855.518	1.4	428.767	2	27.06	1368	11	289	296	N
18	530	gi|431914046	S.LATVVTPR.A	Y	0	32.98	855.518	1.4	428.767	2	27.06	1368	11	14	21	N
18	531	gi|515670780	R.LATVVTPR.E	Y	0	32.98	855.518	1.4	428.767	2	27.06	1368	11	315	322	N
18	532	gi|515665788	R.LATVVTPR.E	Y	0	32.98	855.518	1.4	428.767	2	27.06	1368	11	315	322	N
18	554	gi|471259734	E.IATVVTPR.E	Y	89.4	25.35	855.518	0.6	428.766	2	35.42	2452	4	228	235	N
19	268	gi|495182370	L.LATVTVPR.Q	Y	95.2	32.65	855.518	0.2	428.766	2	23.44	891	8	221	228	N
19	268	gi|495182370	R.VIFAELEQEFGQGMALWTIG.H	Y	20.2	6.23	2238.1	6.8	747.047	3	38.72	2821	1	631	650	N
19	431	gi|392417993	K.LATVTVPR.R	Y	95.2	32.65	855.518	0.2	428.766	2	23.44	891	8	295	302	N
19	443	gi|340785447	L.IATVTVPR.L	Y	95.2	32.65	855.518	0.2	428.766	2	23.44	891	5	240	247	N
19	468	gi|491621089	F.LATVTVPR.S	Y	95.2	32.65	855.518	0.2	428.766	2	23.44	891	8	316	323	N
19	481	gi|494721763	R.LATVTVPR.S	Y	95.2	32.65	855.518	0.2	428.766	2	23.44	891	8	588	595	N
19	486	gi|517315539	T.LATVTVPR.K	Y	95.2	32.65	855.518	0.2	428.766	2	23.44	891	8	1481	1488	N
62	461	gi|496782069	K.LIGYLTEQ.E	Y	95.1	32.28	935.496	0.8	468.756	2	25.12	1110	1	223	230	N
62	463	gi|490343048	K.LIGYLTEQ.E	Y	95.1	32.28	935.496	0.8	468.756	2	25.12	1110	1	235	242	N
45	485	gi|358340264	S.VPTVSIPR.T	Y	94.9	31.84	867.518	2	434.767	2	26.18	1250	2	106	113	N
33	656	gi|517284706	D.L(+42.01)FWDQGK.I	Y	0	28.64	934.455	-0.9	468.234	2	34.78	2374	3	488	494	Y
33	656	gi|517284706	D.LFWDQGK.I	Y	64.4	19.4	892.444	-0.2	447.229	2	28.26	1525	2	488	494	N
50	487	gi|517431636	I.ESRVADPMIR.L	Y	91.2	28.59	1172.6	1	587.307	2	27.26	1395	2	269	278	N
51	494	gi|406602926	I.DLPENLLTLK.K	Y	90.9	27.33	1154.65	-2.1	578.333	2	29.29	1666	2	298	307	N
63	495	gi|493960134	M(+42.01)TGLDIAVALIGAGK.M	Y	90.9	27	1470.81	-8.7	736.407	2	28.51	1557	1	1	15	Y
52	496	gi|443918462	I.KEC(+57.02)DKFLLGEILQSGTENR.K	Y	90.9	26.9	2236.12	-3.2	746.377	3	32.53	2095	2	142	160	Y
47	497	gi|515699102	R.VIVYDQPGTTR.D	Y	90.8	26.6	1247.65	-0.2	624.833	2	29.25	1661	2	221	231	N
21	507	gi|517810100	E.IYDLEHGK.M	Y	89.5	25.52	973.487	-2.4	487.75	2	30.45	1823	20	63	70	N
21	559	gi|512819818	N.IYDLEHGK.S	Y	89.5	25.52	973.487	-2.4	487.75	2	30.45	1823	20	2639	2646	N
65	509	gi|521587609	A.SYGAAAAAGGGAAAAASSR.R	Y	89.2	25.1	1536.73	7.4	513.254	3	22.66	794	1	228	246	N
66	533	gi|487751923	K.DSKGSSIK.D	Y	89.2	25.03	820.429	5.6	411.224	2	27.64	1446	1	51	58	N
66	534	gi|487752308	K.DSKGSSIK.D	Y	89.2	25.03	820.429	5.6	411.224	2	27.64	1446	1	112	119	N
66	535	gi|487731309	K.DSKGSSIK.D	Y	89.2	25.03	820.429	5.6	411.224	2	27.64	1446	1	112	119	N
66	536	gi|487730315	K.DSKGSSIK.D	Y	89.2	25.03	820.429	5.6	411.224	2	27.64	1446	1	78	85	N
66	537	gi|446221860	K.DSKGSSIK.D	Y	89.2	25.03	820.429	5.6	411.224	2	27.64	1446	1	79	86	N
66	538	gi|487744203	K.DSKGSSIK.D	Y	89.2	25.03	820.429	5.6	411.224	2	27.64	1446	1	101	108	N
66	539	gi|487736329	K.DSKGSSIK.D	Y	89.2	25.03	820.429	5.6	411.224	2	27.64	1446	1	101	108	N
66	540	gi|487753555	K.DSKGSSIK.D	Y	89.2	25.03	820.429	5.6	411.224	2	27.64	1446	1	101	108	N
66	541	gi|516001239	K.DSKGSSIK.D	Y	89.2	25.03	820.429	5.6	411.224	2	27.64	1446	1	112	119	N
66	542	gi|486376062	K.DSKGSSIK.D	Y	89.2	25.03	820.429	5.6	411.224	2	27.64	1446	1	112	119	N
66	543	gi|446674355	K.DSKGSSIK.D	Y	89.2	25.03	820.429	5.6	411.224	2	27.64	1446	1	112	119	N
66	544	gi|516415513	K.DSKGSSIK.D	Y	89.2	25.03	820.429	5.6	411.224	2	27.64	1446	1	112	119	N
66	545	gi|446674359	K.DSKGSSIK.D	Y	89.2	25.03	820.429	5.6	411.224	2	27.64	1446	1	112	119	N
66	546	gi|446674350	K.DSKGSSIK.D	Y	89.2	25.03	820.429	5.6	411.224	2	27.64	1446	1	112	119	N
66	547	gi|493201399	K.DSKGSSIK.D	Y	89.2	25.03	820.429	5.6	411.224	2	27.64	1446	1	112	119	N
66	548	gi|49483376	K.DSKGSSIK.D	Y	89.2	25.03	820.429	5.6	411.224	2	27.64	1446	1	112	119	N
66	549	gi|379795578	K.DSKGSSIK.D	Y	89.2	25.03	820.429	5.6	411.224	2	27.64	1446	1	114	121	N
66	550	gi|55778592	S.DSKGSSLK.S	Y	89.2	25.03	820.429	5.6	411.224	2	27.64	1446	1	88	95	N
66	555	gi|496916832	E.DSKGSSLK.G	Y	89.2	25.03	820.429	5.6	411.224	2	27.64	1446	1	264	271	N

## Sheet: TS2_Proteins_LowerTrypsin
Protein Group	Protein ID	Accession	Score (%)	-10lgP	Coverage (%)	#Peptides	#Unique	PTM	Mass	Description
26	576	gi|493340278	45.6	34.62	22	1	1	Y	4292	hypothetical protein [Hylemonella gracilis]_x0001_gi|332041129|gb|EGI77495.1| hypothetical protein HGR_05861 [Hylemonella gracilis ATCC 19624]
41	247	gi|283787537	83.5	61.71	22	2	2	N	11835	thioredoxin [Citrobacter rodentium ICC168]_x0001_gi|502672131|ref|WP_012907942.1| thioredoxin [Citrobacter rodentium]_x0001_gi|282950991|emb|CBG90668.1| thioredoxin 1 [Citrobacter rodentium ICC168]
66	533	gi|487751923	51.2	25.03	7	1	1	N	12308	hypothetical protein [Staphylococcus aureus]_x0001_gi|383970971|gb|EID87061.1| hypothetical protein CO23_0548 [Staphylococcus aureus subsp. aureus CO-23]
61	405	gi|466079098	57.9	34.31	7	1	1	Y	13643	PREDICTED: uncharacterized protein C4orf36 homolog [Orcinus orca]
32	579	gi|488227178	45.4	38.49	6	1	1	Y	13666	hypothetical protein [Streptococcus mutans]_x0001_gi|449228368|gb|EMC27741.1| hypothetical protein SMU85_06797 [Streptococcus mutans ST6]
21	507	gi|517810100	51.5	25.52	6	1	1	N	14303	hypothetical protein [Saccharibacter floricola]
18	508	gi|522137308	51.4	25.35	5	1	1	N	16118	hypothetical protein [Singularimonas variicoloris]
66	534	gi|487752308	51.2	25.03	5	1	1	N	19794	hypothetical protein [Staphylococcus aureus]_x0001_gi|383363635|gb|EID40966.1| hypothetical protein SAISM_2653 [Staphylococcus aureus subsp. aureus IS-M]
60	403	gi|13172683	58.6	36.21	8	1	1	Y	22739	vif protein [Human immunodeficiency virus 1]
42	256	gi|146302641	78.8	94.79	7	1	1	N	22810	hypothetical protein Fjoh_4914 [Flavobacterium johnsoniae UW101]_x0001_gi|500938794|ref|WP_012026879.1| hypothetical protein [Flavobacterium johnsoniae]_x0001_gi|146157059|gb|ABQ07913.1| hypothetical protein Fjoh_4914 [Flavobacterium...
42	257	gi|495078592	78.8	94.79	7	1	1	N	23074	hypothetical protein [Flavobacterium sp. CF136]_x0001_gi|398075914|gb|EJL67014.1| hypothetical protein PMI10_00177 [Flavobacterium sp. CF136]
32	596	gi|488229098	45.4	38.49	4	1	1	Y	23098	hypothetical protein [Streptococcus mutans]_x0001_gi|449153660|gb|EMB57310.1| hypothetical protein SMU88_01725 [Streptococcus mutans NLML8]
32	582	gi|488223011	45.4	38.49	4	1	1	Y	23102	hypothetical protein [Streptococcus mutans]_x0001_gi|449219877|gb|EMC19819.1| hypothetical protein SMU80_08960 [Streptococcus mutans SF1]_x0001_gi|449245499|gb|EMC43834.1| hypothetical protein SMU97_04263 [Streptococcus mutans SM4]
32	600	gi|488202006	45.4	38.49	4	1	1	Y	23104	hypothetical protein [Streptococcus mutans]_x0001_gi|449162851|gb|EMB65972.1| hypothetical protein SMU26_05843 [Streptococcus mutans 3SN1]
32	594	gi|488218745	45.4	38.49	4	1	1	Y	23116	hypothetical protein [Streptococcus mutans]_x0001_gi|449215136|gb|EMC15351.1| hypothetical protein SMU76_02118 [Streptococcus mutans N66]_x0001_gi|469620254|gb|EMP61647.1| hypothetical protein D816_03410 [Streptococcus mutans 5DC8]
32	604	gi|488208070	45.4	38.49	4	1	1	Y	23119	hypothetical protein [Streptococcus mutans]_x0001_gi|449175661|gb|EMB78057.1| hypothetical protein SMU50_06349 [Streptococcus mutans 5SM3]
32	601	gi|488210519	45.4	38.49	4	1	1	Y	23120	hypothetical protein [Streptococcus mutans]_x0001_gi|449182380|gb|EMB84406.1| hypothetical protein SMU56_09643 [Streptococcus mutans N29]
32	584	gi|488223456	45.4	38.49	4	1	1	Y	23123	hypothetical protein [Streptococcus mutans]_x0001_gi|449225333|gb|EMC24940.1| hypothetical protein SMU81_00210 [Streptococcus mutans SF14]
32	592	gi|488193581	45.4	38.49	4	1	1	Y	23124	hypothetical protein [Streptococcus mutans]_x0001_gi|449156710|gb|EMB60169.1| hypothetical protein SMU20_03813 [Streptococcus mutans 15JP3]_x0001_gi|449181611|gb|EMB83686.1| hypothetical protein SMU53_05661 [Streptococcus mutans NVAB...
32	599	gi|488211617	45.4	38.49	4	1	1	Y	23130	hypothetical protein [Streptococcus mutans]_x0001_gi|449188469|gb|EMB90177.1| hypothetical protein SMU58_07633 [Streptococcus mutans A19]_x0001_gi|449194506|gb|EMB95861.1| hypothetical protein SMU60_00700 [Streptococcus mutans U138]
32	581	gi|488204883	45.4	38.49	4	1	1	Y	23137	hypothetical protein [Streptococcus mutans]_x0001_gi|449169280|gb|EMB72059.1| hypothetical protein SMU36_05770 [Streptococcus mutans 4VF1]_x0001_gi|449234484|gb|EMC33490.1| hypothetical protein SMU89_03773 [Streptococcus mutans NLML1...
32	593	gi|488194824	45.4	38.49	4	1	1	Y	23137	hypothetical protein [Streptococcus mutans]_x0001_gi|449160638|gb|EMB63890.1| hypothetical protein SMU22_07813 [Streptococcus mutans 4SM1]_x0001_gi|449248670|gb|EMC46901.1| hypothetical protein SMU99_01254 [Streptococcus mutans 24]_x0001_g...
32	587	gi|488206358	45.4	38.49	4	1	1	Y	23151	hypothetical protein [Streptococcus mutans]_x0001_gi|449174085|gb|EMB76601.1| hypothetical protein SMU41_02546 [Streptococcus mutans 2VS1]_x0001_gi|449203222|gb|EMC04094.1| hypothetical protein SMU69_08319 [Streptococcus mutans NLML4...
32	597	gi|488210843	45.4	38.49	4	1	1	Y	23151	hypothetical protein [Streptococcus mutans]_x0001_gi|449187960|gb|EMB89704.1| hypothetical protein SMU57_04095 [Streptococcus mutans NMT4863]
32	586	gi|488215033	45.4	38.49	4	1	1	Y	23163	hypothetical protein [Streptococcus mutans]_x0001_gi|449206489|gb|EMC07191.1| hypothetical protein SMU70_01911 [Streptococcus mutans NLML5]_x0001_gi|449245730|gb|EMC44058.1| hypothetical protein SMU98_04700 [Streptococcus mutans SM1]
32	602	gi|488205593	45.4	38.49	4	1	1	Y	23169	hypothetical protein [Streptococcus mutans]_x0001_gi|449172023|gb|EMB74665.1| hypothetical protein SMU40_03585 [Streptococcus mutans 15VF2]
32	595	gi|488196208	45.4	38.49	4	1	1	Y	23195	hypothetical protein [Streptococcus mutans]_x0001_gi|449251508|gb|EMC49519.1| hypothetical protein SMU104_07835 [Streptococcus mutans SA41]
32	598	gi|488203813	45.4	38.49	4	1	1	Y	23202	hypothetical protein [Streptococcus mutans]_x0001_gi|449167737|gb|EMB70602.1| hypothetical protein SMU33_04578 [Streptococcus mutans 11SSST2]
32	588	gi|488202482	45.4	38.49	4	1	1	Y	23220	hypothetical protein [Streptococcus mutans]_x0001_gi|449166027|gb|EMB68986.1| hypothetical protein SMU29_02446 [Streptococcus mutans 2ST1]_x0001_gi|449239360|gb|EMC38085.1| hypothetical protein SMU93_00613 [Streptococcus mutans 21]
58	681	gi|422919110	23.8	38.35	8	1	1	Y	23391	Chain A_ Bovine Trypsin Variant X(Triplephe227) In Complex With Small Molecule Inhibitor_x0001_gi|422919117|pdb|3UOP|A Chain A_ Bovine Trypsin Variant X(triplephe227) In Complex With Small Molecule Inhibitor_x0001_gi|422919123|pdb|3UQO|A Chai...
58	677	gi|422919109	23.8	38.35	8	1	1	Y	23405	Chain A_ Bovine Trypsin Variant X(Triplephe227) In Complex With Small Molecule Inhibitor_x0001_gi|422919120|pdb|3UPE|A Chain A_ Bovine Trypsin Variant X(Triplephe227) In Complex With Small Molecule Inhibitor_x0001_gi|427930592|pdb|3UUZ|A Chai...
66	535	gi|487731309	51.2	25.03	4	1	1	N	23461	hypothetical protein [Staphylococcus aureus]_x0001_gi|375022319|gb|EHS15802.1| putative lipoprotein [Staphylococcus aureus subsp. aureus IS-55]
58	680	gi|427930607	23.8	38.35	8	1	1	Y	23462	Chain A_ Bovine Trypsin Variant X(Tripleglu217phe227) In Complex With Small Molecule Inhibitor_x0001_gi|429544200|pdb|3UY9|A Chain A_ Bovine Trypsin Variant X(Tripleglu217phe227) In Complex With Small Molecule Inhibitor_x0001_gi|429544201|pdb...
1	86	gi|494360	99.1	246.12	38	24	19	Y	23474	Chain A_ The Refined 1.6 Angstroms Resolution Crystal Structure Of The Complex Formed Between Porcine Beta-trypsin And Mcti-a_ A Trypsin Inhibitor Of Squash Family_x0001_gi|9257116|pdb|1QQU|A Chain A_ Crystal Structure Of Porcine Beta Tryp...
1	90	gi|136429	99.1	246.12	36	24	19	Y	24409	RecName: Full=Trypsin; Flags: Precursor_x0001_gi|411024210|pdb|4AN7|A Chain A_ Kunitz Type Trypsin Inhibitor Complex With Porcine Trypsin
30	200	gi|488540258	84.2	82.64	9	2	1	N	25856	PREDICTED: LOW QUALITY PROTEIN: cationic trypsin-3-like [Dasypus novemcinctus]
7	197	gi|507554879	84.3	88.09	8	3	1	Y	25957	PREDICTED: anionic trypsin-1-like [Jaculus jaculus]
7	198	gi|507554877	84.3	88.09	8	3	1	Y	26081	PREDICTED: anionic trypsin-2-like [Jaculus jaculus]
31	323	gi|505801121	61.7	79.46	9	3	1	Y	26087	PREDICTED: cationic trypsin-3-like [Sorex araneus]
5	162	gi|136406	97.6	91.52	11	3	1	Y	26170	RecName: Full=Cationic trypsin; Flags: Precursor_x0001_gi|164097|gb|AAA30900.1| cationic trypsinogen precursor [Canis sp.]
5	161	gi|57097397	97.6	91.52	11	3	1	Y	26278	PREDICTED: protease_ serine_ 3 isoform 3 [Canis lupus familiaris]
5	160	gi|410953013	97.6	91.52	11	3	1	Y	26344	PREDICTED: cationic trypsin-like [Felis catus]
36	199	gi|521031417	84.2	76.09	12	2	1	N	26499	Cationic trypsin-3 [Myotis brandtii]
52	496	gi|443918462	53	26.9	7	1	1	Y	30434	hypothetical protein AG1IA_07044 [Rhizoctonia solani AG-1 IA]
28	663	gi|495738919	25.1	90.12	11	4	4	Y	31044	hypothetical protein [Flavobacterium sp. F52]_x0001_gi|395436616|gb|EJG02550.1| hypothetical protein FF52_04985 [Flavobacterium sp. F52]
44	399	gi|518450053	60.7	40.01	3	1	1	N	32127	hypothetical protein [Amphritea japonica]
66	536	gi|487730315	51.1	25.03	3	1	1	N	32379	hypothetical protein [Staphylococcus aureus]_x0001_gi|374396321|gb|EHQ67562.1| hypothetical protein SA21343_1125 [Staphylococcus aureus subsp. aureus 21343]
66	537	gi|446221860	51.1	25.03	3	1	1	N	32444	hypothetical protein_ partial [Staphylococcus aureus]
63	495	gi|493960134	53	27	5	1	1	Y	32616	pyrroline-5-carboxylate reductase [Thermaerobacter subterraneus]_x0001_gi|410506160|gb|EKP95669.1| pyrroline-5-carboxylate reductase [Thermaerobacter subterraneus DSM 13965]
13	254	gi|328929987	82	79.24	7	4	3	Y	32915	alginate lyase [Flavobacterium sp. S20]
19	431	gi|392417993	57.1	32.65	3	1	1	N	33342	RNA polymerase sigma-70 factor_ TIGR02957 family [Mycobacterium chubuense NBB4]_x0001_gi|504630288|ref|WP_014817390.1| RNA polymerase sigma24 factor [Mycobacterium chubuense]_x0001_gi|390617769|gb|AFM18919.1| RNA polymerase sigma-70 ...
10	306	gi|498205835	61.7	112.7	8	5	1	Y	33777	alginate lyase [Mesoflavibacter zeaxanthinifaciens]
18	510	gi|515919395	51.3	25.35	3	1	1	N	34048	transcriptional regulator [Pantoea sp. A4]
18	513	gi|515626915	51.3	25.35	3	1	1	N	34231	transcriptional regulator [Vibrio crassostreae]
18	511	gi|515165956	51.3	25.35	3	1	1	N	34289	transcriptional regulator [Vibrio cyclitrophicus]
18	514	gi|515168594	51.3	25.35	3	1	1	N	34299	transcriptional regulator [Vibrio cyclitrophicus]
18	517	gi|498114639	51.3	32.98	3	1	1	N	34305	transcriptional regulator [Vibrio cyclitrophicus]
18	515	gi|515160870	51.3	32.98	3	1	1	N	34306	transcriptional regulator [Vibrio cyclitrophicus]
18	512	gi|515140408	51.3	32.98	3	1	1	N	34318	transcriptional regulator [Vibrio cyclitrophicus]
18	516	gi|515163792	51.3	32.98	3	1	1	N	34333	transcriptional regulator [Vibrio cyclitrophicus]
18	518	gi|515165084	51.3	32.98	3	1	1	N	34346	transcriptional regulator [Vibrio cyclitrophicus]
66	540	gi|487753555	51.1	25.03	3	1	1	N	34654	hypothetical protein [Staphylococcus aureus]_x0001_gi|394329489|gb|EJE55591.1| putative lipoprotein [Staphylococcus aureus subsp. aureus str. Newbould 305]
66	538	gi|487744203	51.1	25.03	3	1	1	N	34692	hypothetical protein [Staphylococcus aureus]_x0001_gi|377723197|gb|EHT47322.1| lipoprotein [Staphylococcus aureus subsp. aureus CIG1096]
66	539	gi|487736329	51.1	25.03	3	1	1	N	34708	hypothetical protein [Staphylococcus aureus]_x0001_gi|377765448|gb|EHT89298.1| lipoprotein [Staphylococcus aureus subsp. aureus CIGC345D]
14	346	gi|332290955	61.6	86.45	3	4	1	Y	34981	alginate lyase 2 [Krokinobacter sp. 4H-3-7-5]_x0001_gi|503515363|ref|WP_013749804.1| alginate lyase [Krokinobacter sp. 4H-3-7-5]_x0001_gi|332169041|gb|AEE18296.1| Alginate lyase 2 [Krokinobacter sp. 4H-3-7-5]
8	308	gi|336172891	61.7	119.84	8	6	2	Y	35291	alginate lyase [Lacinutrix sp. 5H-3-7-4]_x0001_gi|503636304|ref|WP_013870380.1| alginate lyase [Lacinutrix sp. 5H-3-7-4]_x0001_gi|334727463|gb|AEH01601.1| Alginate lyase 2 [Lacinutrix sp. 5H-3-7-4]
14	345	gi|518216469	61.6	86.45	3	4	1	Y	35494	alginate lyase [Flavobacteriaceae bacterium P7-3-5]
66	548	gi|49483376	51.1	25.03	3	1	1	N	35829	lipoprotein [Staphylococcus aureus subsp. aureus MRSA252]_x0001_gi|446674352|ref|WP_000751698.1| hypothetical protein [Staphylococcus aureus]_x0001_gi|49241505|emb|CAG40191.1| putative lipoprotein [Staphylococcus aureus subsp. aureus MRS...
66	544	gi|516415513	51.1	25.03	3	1	1	N	35855	hypothetical protein [Staphylococcus aureus]
66	546	gi|446674350	51.1	25.03	3	1	1	N	35869	hypothetical protein [Staphylococcus aureus]_x0001_gi|365238088|gb|EHM78925.1| putative lipoprotein [Staphylococcus aureus subsp. aureus 21334]_x0001_gi|443406756|gb|ELS65327.1| putative lipoprotein [Staphylococcus aureus subsp. aure...
66	541	gi|516001239	51.1	25.03	3	1	1	N	35896	hypothetical protein [Staphylococcus aureus]
66	547	gi|493201399	51.1	25.03	3	1	1	N	35916	lipoprotein [Staphylococcus aureus]_x0001_gi|478204537|gb|ENN61921.1| lipoprotein [Staphylococcus aureus M1216]
66	542	gi|486376062	51.1	25.03	3	1	1	N	35923	lipoprotein [Staphylococcus aureus]_x0001_gi|477911883|gb|ENL25642.1| lipoprotein [Staphylococcus aureus M0780]
66	545	gi|446674359	51.1	25.03	3	1	1	N	35923	hypothetical protein [Staphylococcus aureus]
66	543	gi|446674355	51.1	25.03	3	1	1	N	35933	hypothetical protein [Staphylococcus aureus]_x0001_gi|387718584|gb|EIK06542.1| hypothetical protein MQE_00053 [Staphylococcus aureus subsp. aureus VRS3a]
18	519	gi|515572861	51.3	25.35	2	1	1	N	36046	transcriptional regulator [Enterovibrio norvegicus]
18	529	gi|515527207	51.3	25.35	2	1	1	N	36104	transcriptional regulator [Enterovibrio norvegicus]
66	549	gi|379795578	51.1	25.03	3	1	1	N	36146	putative lipoprotein [Staphylococcus aureus subsp. aureus MSHR1132]_x0001_gi|446644496|ref|WP_000721842.1| hypothetical protein [Staphylococcus aureus]_x0001_gi|356872568|emb|CCE58907.1| putative lipoprotein [Staphylococcus aureus su...
18	524	gi|518658631	51.3	25.35	2	1	1	N	36481	transcriptional regulator [Vibrio splendidus]
18	522	gi|515662390	51.3	25.35	2	1	1	N	36494	transcriptional regulator [Vibrio splendidus]
18	527	gi|515647077	51.3	25.35	2	1	1	N	36495	transcriptional regulator [Vibrio splendidus]
18	525	gi|515679200	51.3	25.35	2	1	1	N	36509	transcriptional regulator [Vibrio tasmaniensis]
18	526	gi|515649849	51.3	25.35	2	1	1	N	36509	transcriptional regulator [Vibrio splendidus]
18	520	gi|515668056	51.3	25.35	2	1	1	N	36521	transcriptional regulator [Vibrio tasmaniensis]
18	528	gi|515652851	51.3	25.35	2	1	1	N	36521	transcriptional regulator [Vibrio splendidus]
18	523	gi|515660453	51.3	25.35	2	1	1	N	36587	transcriptional regulator [Vibrio splendidus]
18	521	gi|515626018	51.3	25.35	2	1	1	N	36609	transcriptional regulator [Vibrio kanaloae]
18	402	gi|494452078	59.6	32.98	2	1	1	N	36938	transcriptional regulator [Haemophilus pittmaniae]_x0001_gi|343393040|gb|EGV05600.1| HTH-type transcriptional regulator GntR [Haemophilus pittmaniae HK 85]
18	530	gi|431914046	51.3	32.98	2	1	1	N	38670	Inhibin beta C chain [Pteropus alecto]
18	531	gi|515670780	51.3	25.35	2	1	1	N	39492	transcriptional regulator [Vibrio tasmaniensis]
18	532	gi|515665788	51.3	25.35	2	1	1	N	39492	transcriptional regulator [Vibrio tasmaniensis]
62	461	gi|496782069	56.9	32.28	2	1	1	N	42983	spore germination protein KC precursor [Lysinibacillus fusiformis]_x0001_gi|422950469|gb|EKU44838.1| spore germination protein KC precursor [Lysinibacillus fusiformis ZB2]
66	550	gi|55778592	51.1	25.03	2	1	1	N	43319	RGD1309621 protein_ partial [Rattus norvegicus]
62	463	gi|490343048	56.9	32.28	2	1	1	N	44351	spore germination protein [Lysinibacillus fusiformis]_x0001_gi|298729674|gb|EFI70220.1| spore germination protein KC precursor [Lysinibacillus fusiformis ZC1]
43	272	gi|519085153	61.7	102.45	7	2	2	Y	45304	RNA helicase_ partial [Escherichia coli]
38	406	gi|257093491	57.7	44.16	2	1	1	N	45618	glycoside hydrolase family 24 [Candidatus Accumulibacter phosphatis clade IIA str. UW-1]_x0001_gi|506246629|ref|WP_015766404.1| glycoside hydrolase family 24 [Candidatus Accumulibacter phosphatis]_x0001_gi|257046015|gb|ACV35203.1| gl...
44	400	gi|453085843	60.6	40.01	2	1	1	N	45994	hypothetical protein SEPMUDRAFT_65229 [Mycosphaerella populorum SO2202]
34	398	gi|491355274	60.8	69.14	3	3	3	Y	46616	tRNA uridine 5-carboxymethylaminomethyl modification enzyme GidA [Clostridium celatum]_x0001_gi|429186092|gb|EKY27055.1| tRNA uridine 5-carboxymethylaminomethyl modification enzyme GidA [Clostridium celatum DSM 1785]
6	50	gi|113197968	99.2	205.22	25	9	9	Y	48086	KRT9 protein [Homo sapiens]
19	443	gi|340785447	57	32.65	2	1	1	N	48832	permease multidrug-efflux transporter [Collimonas fungivorans Ter331]_x0001_gi|503770168|ref|WP_014004244.1| permease multidrug-efflux transporter [Collimonas fungivorans]_x0001_gi|340550714|gb|AEK60089.1| permease_ putative multidru...
43	273	gi|519087957	61.7	102.45	7	2	2	Y	48895	RNA helicase_ partial [Escherichia coli]
38	407	gi|496768627	57.7	44.16	2	1	1	N	50810	sodium:proline symporter [Halogranum salarium]_x0001_gi|399239614|gb|EJN60540.1| hypothetical protein HSB1_11430 [Halogranum salarium B-1]
43	274	gi|519080671	61.7	102.45	6	2	2	Y	53141	RNA helicase [Escherichia coli]
65	509	gi|521587609	51.3	25.1	4	1	1	N	54370	hypothetical protein PFL1_01362 [Pseudozyma flocculosa PF-1]
47	497	gi|515699102	52.9	26.6	2	1	1	N	54969	GTP-binding protein Der [Pseudomonas agarici]
9	16	gi|403304689	99.2	213.28	22	11	6	Y	56559	PREDICTED: keratin_ type I cytoskeletal 10 [Saimiri boliviensis boliviensis]
35	404	gi|323455358	58.4	35.11	3	1	1	Y	57435	hypothetical protein AURANDRAFT_61562 [Aureococcus anophagefferens]
9	17	gi|395749188	99.2	213.28	20	11	6	Y	57881	PREDICTED: keratin_ type I cytoskeletal 10 isoform 2 [Pongo abelii]
9	18	gi|402900156	99.2	213.28	20	11	6	Y	57920	PREDICTED: keratin_ type I cytoskeletal 10 [Papio anubis]
9	19	gi|114667511	99.2	213.28	20	11	6	Y	58279	PREDICTED: keratin_ type I cytoskeletal 10 isoform 3 [Pan troglodytes]
9	21	gi|195972866	99.2	213.28	20	11	6	Y	58801	keratin_ type I cytoskeletal 10 [Homo sapiens]
9	20	gi|21961605	99.2	213.28	20	11	6	Y	58827	Keratin 10 [Homo sapiens]_x0001_gi|119581084|gb|EAW60680.1| keratin 10 (epidermolytic hyperkeratosis; keratosis palmaris et plantaris)_ isoform CRA_a [Homo sapiens]_x0001_gi|123993361|gb|ABM84282.1| keratin 10 (epidermolytic hyperkeratosis...
9	22	gi|269849769	99.2	213.28	20	11	6	Y	58827	RecName: Full=Keratin_ type I cytoskeletal 10; AltName: Full=Cytokeratin-10; Short=CK-10; AltName: Full=Keratin-10; Short=K10
40	229	gi|293686	83.6	76.55	3	2	1	N	59451	epidermal keratin subunit II [Mus musculus]
50	487	gi|517431636	53.2	28.59	2	1	1	N	59494	MFS transporter [Mycobacterium sp. 155]
9	23	gi|28317	99.2	213.28	19	11	6	Y	59528	unnamed protein product [Homo sapiens]
6	51	gi|453155	99.2	205.22	19	9	9	Y	61987	keratin 9 [Homo sapiens]_x0001_gi|545257|gb|AAC60619.1| cytokeratin 9 [Homo sapiens]
6	53	gi|55956899	99.2	205.22	19	9	9	Y	62064	keratin_ type I cytoskeletal 9 [Homo sapiens]_x0001_gi|239938886|sp|P35527.3|K1C9_HUMAN RecName: Full=Keratin_ type I cytoskeletal 9; AltName: Full=Cytokeratin-9; Short=CK-9; AltName: Full=Keratin-9; Short=K9_x0001_gi|189442390|gb|AAI678...
6	52	gi|435476	99.2	205.22	19	9	9	Y	62129	cytokeratin 9 [Homo sapiens]
43	275	gi|486394598	61.7	102.45	5	2	2	Y	62234	cold-shock DEAD box protein A_ partial [Escherichia coli]_x0001_gi|477232530|gb|ENF06748.1| cold-shock DEAD box protein A_ partial [Escherichia coli P0304777.8]
9	25	gi|297701258	99.2	213.28	19	11	6	Y	62400	PREDICTED: keratin_ type I cytoskeletal 10 isoform 1 [Pongo abelii]
9	26	gi|114667509	99.2	213.28	19	11	6	Y	62799	PREDICTED: keratin_ type I cytoskeletal 10 isoform 1 [Pan troglodytes]
9	27	gi|119581085	99.2	213.28	18	11	6	Y	63346	keratin 10 (epidermolytic hyperkeratosis; keratosis palmaris et plantaris)_ isoform CRA_b [Homo sapiens]
43	276	gi|485951810	61.7	102.45	5	2	2	Y	64454	cold-shock DEAD box protein A_ partial [Escherichia coli]_x0001_gi|477450189|gb|ENH13533.1| cold-shock DEAD box protein A_ partial [Escherichia coli P0302308.13]
38	408	gi|488472373	57.6	44.16	1	1	1	N	64636	glycosyl hydrolase family 85 [Propionibacterium sp. 5_U_42AFAA]_x0001_gi|289159177|gb|EFD07369.1| glycosyl hydrolase family 85 [Propionibacterium acnes J165]_x0001_gi|353556546|gb|EHC25916.1| hypothetical protein HMPREF1003_02063 [Pr...
15	31	gi|47132620	99.2	184.28	16	11	3	Y	65433	keratin_ type II cytoskeletal 2 epidermal [Homo sapiens]_x0001_gi|239938650|sp|P35908.2|K22E_HUMAN RecName: Full=Keratin_ type II cytoskeletal 2 epidermal; AltName: Full=Cytokeratin-2e; Short=CK-2e; AltName: Full=Epithelial keratin...
38	411	gi|488491201	57.6	44.16	1	1	1	N	65768	glycosyl hydrolase family 85 [Propionibacterium acnes]_x0001_gi|327449318|gb|EGE95972.1| Tat pathway signal sequence domain protein [Propionibacterium acnes HL013PA2]
38	410	gi|488475964	57.6	44.16	1	1	1	N	65798	glycosyl hydrolase family 85 [Propionibacterium acnes]_x0001_gi|313808783|gb|EFS47237.1| Tat pathway signal sequence domain protein [Propionibacterium acnes HL087PA2]_x0001_gi|313817964|gb|EFS55678.1| Tat pathway signal sequence doma...
15	34	gi|297691943	99.2	184.28	16	11	3	Y	66962	PREDICTED: uncharacterized protein LOC100458217 isoform 1 [Pongo abelii]
43	278	gi|489905800	61.7	102.45	5	2	2	Y	67287	cold-shock DEAD box protein A_ partial [Escherichia coli]_x0001_gi|477223774|gb|ENE98598.1| cold-shock DEAD box protein A_ partial [Escherichia coli P0304777.7]
33	656	gi|517284706	26.5	28.64	1	1	1	Y	68404	hypothetical protein [Echinicola pacifica]
43	279	gi|519090411	61.7	102.45	5	2	2	Y	68518	RNA helicase_ partial [Escherichia coli]
43	281	gi|498978439	61.7	102.45	5	2	2	Y	70293	PREDICTED: cold-shock DEAD box protein A-like [Ceratitis capitata]
43	284	gi|488655656	61.7	102.45	5	2	2	Y	70453	ATP-dependent RNA helicase DeaD [Salmonella enterica subsp. enterica serovar Typhi str. Ty21a]_x0001_gi|505419088|ref|WP_015606190.1| ATP-dependent RNA helicase DeaD [Salmonella enterica]_x0001_gi|485083350|gb|AGK68729.1| ATP-depende...
43	282	gi|493947403	61.7	102.45	5	2	2	Y	70488	cold-shock DEAD box protein A [Salmonella enterica]_x0001_gi|485007055|emb|CCU23899.1| cold-shock DEAD box protein A [Salmonella enterica subsp. enterica serovar Agona str. 57.A.08]
43	283	gi|487370139	61.7	102.45	5	2	2	Y	70528	cold-shock DEAD box protein A [Escherichia coli]_x0001_gi|477325702|gb|ENF95505.1| cold-shock DEAD box protein A [Escherichia coli P0305260.15]_x0001_gi|477332768|gb|ENG02282.1| cold-shock DEAD box protein A [Escherichia coli P030526...
43	286	gi|519075230	61.7	102.45	5	2	2	Y	70659	RNA helicase [Escherichia coli]
43	289	gi|519077404	61.7	102.45	5	2	2	Y	70701	RNA helicase [Escherichia coli]
43	287	gi|519078382	61.7	102.45	5	2	2	Y	70773	RNA helicase [Escherichia coli]
43	288	gi|512650237	61.7	102.45	5	2	2	Y	71070	RNA helicase [Enterobacter sp. R4-368]_x0001_gi|521291143|ref|WP_020455411.1| RNA helicase [Enterobacter sp. R4-368]_x0001_gi|511528353|gb|AGN85893.1| RNA helicase [Enterobacter sp. R4-368]
43	292	gi|519082298	61.7	102.45	5	2	2	Y	71184	RNA helicase [Escherichia coli]
43	290	gi|516026777	61.7	102.45	5	2	2	Y	71457	RNA helicase [Enterobacter cloacae]
43	294	gi|507080290	61.7	102.45	5	2	2	Y	71933	cold-shock DEAD box protein A [Citrobacter sp. KTE30]_x0001_gi|500557529|gb|EOQ21580.1| cold-shock DEAD box protein A [Citrobacter sp. KTE30]
43	298	gi|515070275	61.7	102.45	5	2	2	Y	72628	cold-shock DEAD-box protein A [Salmonella enterica]_x0001_gi|514609953|gb|EPI69734.1| cold-shock DEAD-box protein A [Salmonella enterica subsp. enterica serovar Enteritidis str. 08-1080]_x0001_gi|514612167|gb|EPI71896.1| cold-shock D...
43	300	gi|515203221	61.7	102.45	5	2	2	Y	72671	RNA helicase [Klebsiella oxytoca]
44	401	gi|50954068	60.5	40.01	1	1	1	N	73341	acetyltransferase [Leifsonia xyli subsp. xyli str. CTCB07]_x0001_gi|499498616|ref|WP_011185256.1| acetyltransferase [Leifsonia xyli]_x0001_gi|50950550|gb|AAT88251.1| acetyltransferase [Leifsonia xyli subsp. xyli str. CTCB07]
19	468	gi|491621089	56.9	32.65	1	1	1	N	77409	restriction system protein [Streptomyces bottropensis]_x0001_gi|456390295|gb|EMF55690.1| restriction system protein [Streptomyces bottropensis ATCC 25435]
66	555	gi|496916832	50.9	25.03	1	1	1	N	78397	hypothetical protein [Actinomyces sp. oral taxon 181]_x0001_gi|429174817|gb|EKY16286.1| hypothetical protein HMPREF9061_00385 [Actinomyces sp. oral taxon 181 str. F0379]
18	554	gi|471259734	51	25.35	1	1	1	N	93932	nicotinate-nucleotide-dimethylbenzimidazole phosphoribosyltransferase [Micavibrio aeruginosavorus EPB]_x0001_gi|505280407|ref|WP_015467509.1| nicotinate-nucleotide-dimethylbenzimidazole phosphoribosyltransferase [Micavibrio aer...
45	485	gi|358340264	56.5	31.84	1	1	1	N	97481	protein-tyrosine phosphatase [Clonorchis sinensis]
19	481	gi|494721763	56.7	32.65	1	1	1	N	105630	membrane hypothetical protein [Micromonospora lupini]_x0001_gi|385886911|emb|CCH17167.1| membrane hypothetical protein [Micromonospora lupini str. Lupac 08]
20	103	gi|395532556	99.1	141.29	5	6	1	Y	108553	PREDICTED: uncharacterized protein LOC100921792 [Sarcophilus harrisii]
19	268	gi|495182370	62.9	32.65	1	1	1	N	113285	transcriptional regulator_ LuxR family [Ktedonobacter racemifer]_x0001_gi|297556236|gb|EFH90100.1| transcriptional regulator_ LuxR family [Ktedonobacter racemifer DSM 44963]
2	484	gi|523573538	56.5	66.63	1	4	1	Y	127663	CorA family Mg2+ transporter protein [Toxoplasma gondii GT1]
19	486	gi|517315539	56.3	32.65	0	1	1	N	181035	uncharacterized protein FFUJ_13700 [Fusarium fujikuroi IMI 58289]
51	494	gi|406602926	53	27.33	1	1	1	N	197468	Peroxisome proliferation transcriptional regulator [Wickerhamomyces ciferrii]
21	559	gi|512819818	47.6	25.52	0	1	1	N	846992	PREDICTED: microtubule-actin cross-linking factor 1 [Xenopus (Silurana) tropicalis]

## Sheet: TS3_Peptides_LowerChemiotripsin
Protein Group	Protein ID	Protein Accession	Peptide	Unique	Score (%)	-10lgP	Mass	ppm	m/z	Z	RT	Scan	#Spec	Start	End	PTM
4	7	gi|1827750	ANTPDRLQQASLPLLSNTN.C	Y	99.6	55.44	2052.06	5.3	1027.04	2	31.5	2063	1	1	19	N
4	7	gi|1827750	Y.ARVTALVNW.V	N	99	42.06	1028.58	-2.5	515.294	2	30.84	1982	1	81	89	N
4	7	gi|1827750	ANTPDRLQQASLPLL.S	N	97.5	36.71	1635.89	5.7	818.959	2	33.52	2312	1	1	15	N
4	7	gi|1827750	ANTPDRLQQASLPL.L	N	88.3	29.18	1522.81	-3.5	762.41	2	30.5	1939	18	1	14	N
4	7	gi|1827750	D.RLQQASLPL.L	N	1.8	28.7	1024.6	-2.4	513.308	2	27.13	1506	1	6	14	N
4	7	gi|1827750	A.NTPDRLQQASLPL.L	N	87.3	26.22	1451.77	-3.3	726.891	2	29.05	1754	1	2	14	N
4	7	gi|1827750	L.VNWVQQTL.A	N	87.2	25.82	986.519	-1.8	494.266	2	32.03	2127	1	87	94	N
4	7	gi|1827750	W.TLVGIVSW.G	N	64.8	20.96	873.496	0.6	437.755	2	37.59	2768	1	60	67	N
4	7	gi|1827750	N.TPDRLQQASLPL.L	N	58.4	18.63	1337.73	-2.5	669.871	2	29.04	1752	1	3	14	N
4	7	gi|1827750	ANTPDRLQQASLPLLSN.T	Y	54.9	15.37	1836.97	2.1	919.494	2	31.52	2065	1	1	17	N
4	7	gi|1827750	L.QQASLPL.L	N	51	14.18	755.418	3.5	378.717	2	27.59	1569	1	8	14	N
4	7	gi|1827750	A(+42.01)NTPDRLQQASLPL.L	N	48.6	13.42	1564.82	-4	783.415	2	30.49	1938	1	1	14	Y
10	137	gi|495738919	F.TKVEGFYDTDNKT(sub V)M(+15.99).S	Y	4.8	45.19	1663.74	2.1	832.879	2	21.97	807	2	168	181	Y
10	137	gi|495738919	F.GLGIKA(sub T)EQNTL.D	Y	3.2	36.09	1142.63	-4.8	572.319	2	24.96	1223	1	128	138	N
10	137	gi|495738919	F.VDNLGGNGS(sub T)S(sub N)DIT(sub S)GM(+15.99)F.S	Y	1.5	19.43	1598.69	-4.7	800.348	2	29.66	1833	1	266	281	Y
10	137	gi|495738919	Y.VISNIRL.I	Y	58.6	18.84	813.507	1.6	407.762	2	26.71	1449	1	74	80	N
17	42	gi|395816149	K.ITVVGVGAVGMAC(+57.02)AISILMK.X	Y	100	68.37	1989.08	4.5	995.553	2	44.91	3386	2	23	42	Y
17	41	gi|49921	K.ITVVGVGAVGMAC(+57.02)AISILMK	Y	100	68.37	1989.08	4.5	995.553	2	44.91	3386	2	23	42	Y
13	64	gi|498066677	L.ANLDLSHW.Q	Y	99.1	42.94	954.456	-2.6	478.234	2	30.09	1887	1	283	290	N
13	64	gi|498066677	L.Q(sub A)NLDLSHW.Q	Y	1.7	24.03	1011.48	-2.4	506.745	2	31.12	2016	3	283	290	N
13	64	gi|498066677	A.NLDLSHW.Q	Y	57.4	17.81	883.419	0.2	442.717	2	30.71	1966	1	284	290	N
13	64	gi|498066677	N.LDLSHW.Q	Y	54.9	15.37	769.376	2.3	385.696	2	30.38	1925	1	285	290	N
7	56	gi|515360175	G.IKSVQVNSYL.E	Y	97.4	35.9	1149.64	-3.5	575.825	2	26.37	1405	1	314	323	N
7	56	gi|515360175	G.IKSVQVNSY.L	Y	88.4	29.42	1036.56	-0.7	519.284	2	22.02	813	6	314	322	N
14	94	gi|78188592	L.VP(sub S)SVTTAIEYDGSY.T	Y	2.3	30.52	1500.7	4.1	751.36	2	26.51	1424	1	20320	20333	N
14	94	gi|78188592	F.LQAKATE(sub Q)NATY.D	Y	1.5	20.28	1208.6	-1.8	605.308	2	21.69	772	1	31018	31028	N
14	94	gi|78188592	M.TTGAVGADTAVSGAKDIRY.Q	Y	57.4	17.76	1851.93	-7.6	618.313	3	23.37	998	1	27912	27930	N
14	94	gi|78188592	L.VSSVTTAIEYDGSY.T	Y	55.6	16.1	1490.68	5.5	746.35	2	23.86	1067	1	20320	20333	N
14	94	gi|78188592	L.VSSVP(sub T)TAIEYDGSY.T	Y	0.9	6.71	1486.68	3.6	744.351	2	24.93	1217	1	20320	20333	N
5	54	gi|74194173	M.SSNRPVEI.V	Y	98.3	40.13	900.466	-0.5	451.24	2	31.67	2083	15	151	158	N
5	54	gi|74194173	M.SSNRPVEIL(sub V).E	Y	1.4	16.82	1013.55	-2.6	507.781	2	26.49	1420	1	151	159	N
5	57	gi|431912178	M.SSNRPVEI.V	Y	98.3	40.13	900.466	-0.5	451.24	2	31.67	2083	15	2	9	N
5	57	gi|431912178	M.SSNRPVEIL(sub V).E	Y	1.4	16.82	1013.55	-2.6	507.781	2	26.49	1420	1	2	10	N
5	61	gi|410976579	M.SSNRPVEI.V	Y	98.3	40.13	900.466	-0.5	451.24	2	31.67	2083	15	75	82	N
5	61	gi|410976579	M.SSNRPVEIL(sub V).E	Y	1.4	16.82	1013.55	-2.6	507.781	2	26.49	1420	1	75	83	N
5	62	gi|210032580	M.SSNRPVEI.V	Y	98.3	40.13	900.466	-0.5	451.24	2	31.67	2083	15	60	67	N
5	62	gi|210032580	M.SSNRPVEIL(sub V).E	Y	1.4	16.82	1013.55	-2.6	507.781	2	26.49	1420	1	60	68	N
5	63	gi|410047437	M.SSNRPVEI.V	Y	98.3	40.13	900.466	-0.5	451.24	2	31.67	2083	15	53	60	N
15	38	gi|514829654	S.VKLKISGY.V	Y	97.2	34.38	906.554	-0.9	454.284	2	23.29	986	1	155	162	N
15	38	gi|514829654	Y.RGLGGSM(sub A)NSS(sub Q)NPRVEL.R	Y	1.7	25.05	1672.83	6.6	837.428	2	23.13	964	1	64	79	N
15	38	gi|514829654	W.KINSFIGSPGSSATY.Y	Y	38.2	11.09	1527.76	-3.4	764.883	2	26.27	1392	1	16	30	N
15	39	gi|340617174	S.VKLKISGY.V	Y	97.2	34.38	906.554	-0.9	454.284	2	23.29	986	1	353	360	N
15	39	gi|340617174	Y.RGLGGSM(sub A)NSS(sub Q)NPRVEL.R	Y	1.7	25.05	1672.83	6.6	837.428	2	23.13	964	1	262	277	N
15	39	gi|340617174	W.KINSFIGSPGSSATY.Y	Y	38.2	11.09	1527.76	-3.4	764.883	2	26.27	1392	1	214	228	N
11	118	gi|148263854	L.F(+42.01)APPVEIREL.T	Y	2.3	30.52	1211.65	6.6	606.839	2	24.49	1154	1	376	385	Y
11	118	gi|148263854	P.VEIREL.T	Y	66	22.32	757.433	2.7	379.725	2	25.77	1329	3	380	385	N
16	50	gi|495724850	L.VAASVAAQAASY.Q	Y	98.3	40.37	1107.56	-4.5	554.783	2	22.07	822	3	14	25	N
29	51	gi|222618783	Y.MPC(+57.02)TSDGLPVI.G	Y	98.1	39.68	1188.55	6.4	595.287	2	36.41	2643	1	205	215	Y
29	52	gi|218188576	Y.MPC(+57.02)TSDGLPVI.G	Y	98.1	39.68	1188.55	6.4	595.287	2	36.41	2643	1	264	274	Y
29	53	gi|297720169	Y.MPC(+57.02)TSDGLPVI.G	Y	98.1	39.68	1188.55	6.4	595.287	2	36.41	2643	1	205	215	Y
27	292	gi|73749222	E.T(sub A)IISGVIGGSKSF.V	Y	3.6	38.44	1264.7	-4.4	633.356	2	23.52	1020	1	335	347	N
27	292	gi|73749222	L.IPNC(+57.02)QTISKM(+15.99)YF.A	Y	41.7	12.49	1516.71	-0.8	759.359	2	25.58	1304	1	259	270	Y
30	55	gi|494660469	D.AAGIKLVNAY.V	Y	97.6	38.21	1018.58	-2.2	510.297	2	26.85	1468	1	105	114	N
8	59	gi|115480463	F.LKSTAASF.T	Y	97.3	34.95	823.444	1.3	412.73	2	26.4	1409	5	24	31	N
8	60	gi|222642016	F.LKSTAASF.T	Y	97.3	34.95	823.444	1.3	412.73	2	26.4	1409	5	24	31	N
8	66	gi|490986594	V.LKSTAASF.E	Y	97.3	34.95	823.444	1.3	412.73	2	26.4	1409	5	325	332	N
8	67	gi|326794026	S.IKSTAASF.G	Y	97.3	34.95	823.444	1.3	412.73	2	26.4	1409	5	448	455	N
8	68	gi|518629781	T.IKSTAASF.S	Y	97.3	34.95	823.444	1.3	412.73	2	26.4	1409	5	373	380	N
8	69	gi|489576838	T.IKSTAASF.S	Y	97.3	34.95	823.444	1.3	412.73	2	26.4	1409	5	424	431	N
8	70	gi|224003735	K.LKSTAASF.E	Y	97.3	34.95	823.444	1.3	412.73	2	26.4	1409	5	1850	1857	N
31	58	gi|384214217	L.NILSKNETGF.F	Y	97.2	34.47	1121.57	-3.2	561.791	2	42.58	3214	1	365	374	N
32	71	gi|489663755	S.LASTSQSLSSL.T	Y	94	32.18	1092.57	-2.9	547.289	2	25.61	1308	1	275	285	N
32	72	gi|489677312	T.LASTSQSLSSL.T	Y	94	32.18	1092.57	-2.9	547.289	2	25.61	1308	1	275	285	N
18	73	gi|518775071	L.KLTTGASF.V	Y	93.9	31.99	823.444	0	412.729	2	27.85	1604	2	20	27	N
22	40	gi|269791852	A.KIGGADVQHIGDSGY.S	Y	93.7	31.12	1515.73	-9.7	758.866	2	24.32	1131	1	266	280	N
22	40	gi|269791852	L.GGLVM(+15.99)STI.G	Y	40.3	12.36	792.405	-3.2	397.209	2	29.73	1841	1	239	246	Y
9	370	gi|457870559	F.L(+42.01)TEKVL.N	Y	2	29.02	743.443	2.8	372.73	2	25.51	1295	1	2905	2910	Y
9	370	gi|457870559	F.LTEKVL.N	Y	65.9	22.2	701.432	3.6	351.725	2	26.06	1365	8	2905	2910	N
33	75	gi|297812929	D.VYEDLNKL.T	Y	87.9	28.28	992.518	-0.6	497.266	2	23.75	1053	1	436	443	N
28	503	gi|86748761	R.S(sub E)SNAANKPL.A	Y	1.9	28.16	900.466	-0.1	451.24	2	29.6	1825	1	3901	3909	N
28	503	gi|86748761	L.SVDPSDAVF.N	Y	27.4	8.79	935.424	2.7	468.72	2	30.62	1954	1	3660	3668	N
12	77	gi|490759365	Y.LAEDVSQEVFC(+57.02)K.V	Y	87.6	27.16	1423.67	8.5	712.846	2	22.25	847	3	43	54	Y
35	78	gi|114567047	Q.ITVVAVNY.S	Y	87.4	26.62	877.491	-0.4	439.752	2	36.12	2611	1	81	88	N
36	79	gi|171185940	F.GRIEVTIGSY.N	Y	87.2	25.8	1093.58	-4.1	547.793	2	22.5	882	1	257	266	N
19	84	gi|195590284	G.SSNPRVEL.V	Y	87	25.44	900.466	-0.2	451.24	2	30.59	1951	2	465	472	N
19	85	gi|198464390	G.SSNPRVEL.V	Y	87	25.44	900.466	-0.2	451.24	2	30.59	1951	2	523	530	N
19	86	gi|194870925	G.SSNPRVEL.V	Y	87	25.44	900.466	-0.2	451.24	2	30.59	1951	2	524	531	N
19	87	gi|161083744	G.SSNPRVEL.V	Y	87	25.44	900.466	-0.2	451.24	2	30.59	1951	2	524	531	N
19	88	gi|195494363	G.SSNPRVEL.V	Y	87	25.44	900.466	-0.2	451.24	2	30.59	1951	2	550	557	N
38	83	gi|24649689	K.QASASTPPL.E	Y	87	25.41	870.445	4.8	436.232	2	31.51	2064	1	311	319	N

## Sheet: TS4_Proteins_LowerChemiotripsin
Protein Group	Protein ID	Accession	Score (%)	-10lgP	Coverage (%)	#Peptides	#Unique	PTM	Mass	Description
17	41	gi|49921	61.7	68.37	48	1	1	Y	4440	LDH-A (aa 1-42) [Mus musculus]
4	7	gi|1827750	98.3	116.03	34	7	1	N	10067	Chain C_ Bovine Alpha-Chymotrypsin:bpti Crystallization_x0001_gi|1827754|pdb|1MTN|G Chain G_ Bovine Alpha-Chymotrypsin:bpti Crystallization_x0001_gi|2392045|pdb|1AB9|C Chain C_ Crystal Structure Of Bovine Gamma-Chymotrypsin_x0001_gi|2392212|pdb|1CA0|...
18	73	gi|518775071	55.9	31.99	7	1	1	N	11528	hypothetical protein [Nocardia sp. BMG111209]
16	50	gi|495724850	60.1	40.37	7	1	1	N	18301	hypothetical protein [Janthinobacterium sp. HH01]_x0001_gi|444787639|gb|ELX09187.1| hypothetical protein Jab_2c12490 [Janthinobacterium sp. HH01]
12	77	gi|490759365	49.7	27.16	7	1	1	Y	20228	RNA polymerase subunit sigma-24 [Clostridium papyrosolvens]_x0001_gi|325985447|gb|EGD46285.1| RNA polymerase_ sigma-24 subunit_ ECF subfamily [Clostridium papyrosolvens DSM 2782]
35	78	gi|114567047	49.4	26.62	4	1	1	N	20706	hypothetical protein Swol_1527 [Syntrophomonas wolfei subsp. wolfei str. Goettingen]_x0001_gi|499960195|ref|WP_011640929.1| hypothetical protein [Syntrophomonas wolfei]_x0001_gi|114337982|gb|ABI68830.1| hypothetical protein Swol_1527 [S...
17	42	gi|395816149	61.7	68.37	9	1	1	Y	25755	PREDICTED: L-lactate dehydrogenase A chain [Otolemur garnettii]
8	59	gi|115480463	59.1	34.95	3	1	1	N	26976	Os09g0542900 [Oryza sativa Japonica Group]_x0001_gi|32526677|dbj|BAC79200.1| unknown protein [Oryza sativa Japonica Group]_x0001_gi|113632058|dbj|BAF25739.1| Os09g0542900 [Oryza sativa Japonica Group]_x0001_gi|215706978|dbj|BAG93438.1| unn...
15	38	gi|514829654	70	46.91	3	1	1	N	27062	Chain A_ Crystal Structure Of The Marine Pl7 Alginate Lyase Alya1 From Zobellia Galactanivorans_x0001_gi|514829655|pdb|3ZPY|B Chain B_ Crystal Structure Of The Marine Pl7 Alginate Lyase Alya1 From Zobellia Galactanivorans
8	60	gi|222642016	59.1	34.95	3	1	1	N	27080	hypothetical protein OsJ_30196 [Oryza sativa Japonica Group]
29	51	gi|222618783	60	39.68	4	1	1	Y	28470	hypothetical protein OsJ_02449 [Oryza sativa Japonica Group]
10	137	gi|495738919	22.4	74.42	9	2	2	Y	31044	hypothetical protein [Flavobacterium sp. F52]_x0001_gi|395436616|gb|EJG02550.1| hypothetical protein FF52_04985 [Flavobacterium sp. F52]
32	71	gi|489663755	56	32.18	4	1	1	N	31599	conjugal transfer protein TraH [Rhizobium leguminosarum]_x0001_gi|393174912|gb|EJC74955.1| type IV secretory pathway_ VirB6 component [Rhizobium leguminosarum bv. trifolii WSM2012]
32	72	gi|489677312	56	32.18	4	1	1	N	31825	conjugal transfer protein TraH [Rhizobium leguminosarum]_x0001_gi|393180728|gb|EJC80767.1| type IV secretory pathway_ VirB6 component [Rhizobium leguminosarum bv. trifolii WSM2297]
22	40	gi|269791852	67.8	31.12	5	1	1	N	33369	hypothetical protein [Thermanaerovibrio acidaminovorans DSM 6589]_x0001_gi|502632403|ref|WP_012868990.1| hypothetical protein [Thermanaerovibrio acidaminovorans]_x0001_gi|269099487|gb|ACZ18474.1| conserved hypothetical protein [Therm...
30	55	gi|494660469	59.5	38.21	3	1	1	N	33536	Xylose isomerase domain protein TIM barrel [Pedosphaera parvula]_x0001_gi|223891048|gb|EEF57551.1| Xylose isomerase domain protein TIM barrel [bacterium Ellin514]
29	52	gi|218188576	60	39.68	3	1	1	Y	34953	hypothetical protein OsI_02675 [Oryza sativa Indica Group]
36	79	gi|171185940	49.2	25.8	3	1	1	N	35261	hypothetical protein Tneu_1489 [Pyrobaculum neutrophilum V24Sta]_x0001_gi|501319197|ref|WP_012350832.1| hypothetical protein [Pyrobaculum neutrophilum]_x0001_gi|170935152|gb|ACB40413.1| hypothetical protein Tneu_1489 [Pyrobaculum neu...
7	56	gi|515360175	59.3	50.61	3	2	2	N	37751	hypothetical protein [Fischerella muscicola]
29	53	gi|297720169	60	39.68	3	1	1	Y	40997	Os01g0594700 [Oryza sativa Japonica Group]_x0001_gi|255673420|dbj|BAH91176.1| Os01g0594700 [Oryza sativa Japonica Group]
11	118	gi|148263854	26.1	41.68	3	1	1	Y	42466	beta-lactamase [Geobacter uraniireducens Rf4]_x0001_gi|500471858|ref|WP_011938692.1| metal-dependent hydrolase [Geobacter uraniireducens]_x0001_gi|146397354|gb|ABQ25987.1| beta-lactamase [Geobacter uraniireducens Rf4]
15	39	gi|340617174	69.9	46.91	2	1	1	N	48105	alginate lyase [Zobellia galactanivorans]_x0001_gi|503758472|ref|WP_013992548.1| alginate lyase [Zobellia galactanivorans]_x0001_gi|339731971|emb|CAZ95239.1| Alginate lyase_ family PL7 [Zobellia galactanivorans]
8	68	gi|518629781	58.9	34.95	2	1	1	N	51069	peptidase S8_ partial [Xanthomonas sp. NCPPB1132]
8	66	gi|490986594	59	34.95	2	1	1	N	52848	histidine kinase [Lachnospiraceae bacterium 8_1_57FAA]_x0001_gi|145847094|gb|EDK24012.1| ATPase/histidine kinase/DNA gyrase B/HSP90 domain protein [Ruminococcus torques ATCC 27756]_x0001_gi|316896379|gb|EFV18477.1| sensor protein [La...
33	75	gi|297812929	49.8	28.28	2	1	1	N	53057	hypothetical protein ARALYDRAFT_489554 [Arabidopsis lyrata subsp. lyrata]_x0001_gi|297320185|gb|EFH50607.1| hypothetical protein ARALYDRAFT_489554 [Arabidopsis lyrata subsp. lyrata]
8	67	gi|326794026	58.9	34.95	2	1	1	N	55188	response regulator receiver and Hpt phospho transfer protein [Marinomonas mediterranea MMB-1]_x0001_gi|503425254|ref|WP_013659915.1| response regulator receiver and Hpt phospho transfer protein [Marinomonas mediterranea]_x0001_gi|326...
8	69	gi|489576838	58.9	34.95	1	1	1	N	56278	hypothetical protein [Xanthomonas translucens]_x0001_gi|430814976|emb|CCP42207.1| hypothetical protein BN444_03935 [Xanthomonas translucens pv. translucens DSM 18974]
27	292	gi|73749222	12.5	38.44	2	1	1	Y	61551	hypothetical protein cbdb_A1521 [Dehalococcoides sp. CBDB1]_x0001_gi|289433197|ref|YP_003463070.1| CRISPR-associated protein_ Cse1 family [Dehalococcoides sp. GT]_x0001_gi|499629155|ref|WP_011309889.1| CRISPR-associated protein Cse1 [Deh...
31	58	gi|384214217	59.1	34.47	2	1	1	N	62642	hypothetical protein BJ6T_04940 [Bradyrhizobium japonicum USDA 6]_x0001_gi|504303590|ref|WP_014490692.1| alkaline phosphatase [Bradyrhizobium japonicum]_x0001_gi|354953113|dbj|BAL05792.1| hypothetical protein BJ6T_04940 [Bradyrhizobi...
5	54	gi|74194173	59.7	48.54	1	1	1	N	79265	unnamed protein product [Mus musculus]
38	83	gi|24649689	49	25.41	1	1	1	N	83822	CG13617_ isoform A [Drosophila melanogaster]_x0001_gi|442620910|ref|NP_001262918.1| CG13617_ isoform B [Drosophila melanogaster]_x0001_gi|7301173|gb|AAF56305.1| CG13617_ isoform A [Drosophila melanogaster]_x0001_gi|440217844|gb|AGB96298.1| CG1...
19	84	gi|195590284	48.6	25.44	1	1	1	N	107881	GD14501 [Drosophila simulans]_x0001_gi|194196885|gb|EDX10461.1| GD14501 [Drosophila simulans]
19	86	gi|194870925	48.6	25.44	1	1	1	N	116297	GG15695 [Drosophila erecta]_x0001_gi|190654532|gb|EDV51775.1| GG15695 [Drosophila erecta]
19	85	gi|198464390	48.6	25.44	1	1	1	N	116521	GA16711 [Drosophila pseudoobscura pseudoobscura]_x0001_gi|198149696|gb|EAL30706.2| GA16711 [Drosophila pseudoobscura pseudoobscura]
19	87	gi|161083744	48.6	25.44	1	1	1	N	116931	omega_ isoform G [Drosophila melanogaster]_x0001_gi|124248422|gb|ABM92831.1| IP17501p [Drosophila melanogaster]_x0001_gi|158028541|gb|ABW08540.1| omega_ isoform G [Drosophila melanogaster]
19	88	gi|195494363	48.6	25.44	1	1	1	N	119605	GE22026 [Drosophila yakuba]_x0001_gi|194180909|gb|EDW94520.1| GE22026 [Drosophila yakuba]
5	57	gi|431912178	59.3	48.54	1	1	1	N	165921	Histone-lysine N-methyltransferase SETD1B [Pteropus alecto]
5	62	gi|210032580	59	48.54	0	1	1	N	208730	histone-lysine N-methyltransferase SETD1B [Homo sapiens]_x0001_gi|166977692|sp|Q9UPS6.2|SET1B_HUMAN RecName: Full=Histone-lysine N-methyltransferase SETD1B; AltName: Full=Lysine N-methyltransferase 2G; AltName: Full=SET domain-con...
5	61	gi|410976579	59	48.54	0	1	1	N	208768	PREDICTED: uncharacterized protein LOC101096419 [Felis catus]
5	63	gi|410047437	59	40.13	0	1	1	N	211408	PREDICTED: uncharacterized protein LOC473295_ partial [Pan troglodytes]
8	70	gi|224003735	57.9	34.95	0	1	1	N	263812	predicted protein [Thalassiosira pseudonana CCMP1335]_x0001_gi|220973315|gb|EED91646.1| predicted protein [Thalassiosira pseudonana CCMP1335]
13	64	gi|498066677	59	64.73	0	1	1	N	364227	peptide synthetase [Pseudoalteromonas rubra]
9	370	gi|457870559	10.6	29.02	0	1	1	Y	409030	hypothetical protein PCYB_084140 [Plasmodium cynomolgi strain B]_x0001_gi|389583518|dbj|GAB66253.1| hypothetical protein PCYB_084140 [Plasmodium cynomolgi strain B]
28	503	gi|86748761	7.3	28.16	0	1	1	Y	515364	hypothetical protein RPB_1638 [Rhodopseudomonas palustris HaA2]_x0001_gi|499759800|ref|WP_011440534.1| hypothetical protein [Rhodopseudomonas palustris]_x0001_gi|86571789|gb|ABD06346.1| VCBS [Rhodopseudomonas palustris HaA2]
14	94	gi|78188592	37.7	50.61	0	1	1	Y	3740568	parallel beta-helix repeat-containing protein [Chlorobium chlorochromatii CaD3]_x0001_gi|499680925|ref|WP_011361659.1| parallel beta-helix repeat-containing protein [Chlorobium chlorochromatii]_x0001_gi|78170791|gb|ABB27887.1| Parallel b...

## Sheet: TS5_Peptides_UpTrypsin
Protein Group	Protein ID	Protein Accession	Peptide	Unique	Score (%)	-10lgP	Mass	ppm	m/z	Z	RT	Scan	#Spec	Start	End	PTM
18	28	gi|181402	R.FLEQQNQVLQTK.W	N	100	77.91	1474.78	1.2	738.397	2	24.3	1114	1	204	215	N
18	28	gi|181402	R.NLDLDSIIAEVK.A	N	100	64.53	1328.72	-4.1	665.364	2	38.24	2969	1	348	359	N
18	28	gi|181402	K.IEISELNR.V	N	97.9	40.85	972.524	0.5	487.269	2	24.32	1117	1	400	407	N
18	28	gi|181402	K.VDLLNQEIEFLK.V	Y	97.3	37.55	1459.79	-6.3	730.899	2	37.58	2889	1	309	320	N
19	38	gi|283787537	K.M(+15.99)IAPILDEIADEYQGK.L	Y	100	84.3	1820.89	0.5	911.451	2	37.79	2914	1	38	53	Y
19	38	gi|283787537	K.LNIDQNPGTAPR(sub K).Y	Y	4.3	47.49	1294.66	-0.8	648.338	2	21.85	786	1	59	70	N
19	38	gi|283787537	R.GIPTLLLFR.N	Y	97.2	36.26	1028.64	-2	515.325	2	38.25	2970	1	75	83	N
19	38	gi|283787537	K.IIHLTDDSFDTDVLK.A	Y	84.3	26.34	1730.87	-2.1	577.964	3	31.96	2176	1	5	19	N
17	39	gi|146301808	K.VITSTVGFGDTSGYR.S	Y	100	80.76	1558.76	-3.3	780.386	2	26.95	1483	1	273	287	N
17	39	gi|146301808	K.SVVVDYPSLE(sub K)NPK.V	Y	3.1	39.49	1445.74	-3.1	723.875	2	27.63	1577	1	260	272	N
17	39	gi|146301808	T.GSYIDAWR.Y	N	96	30.88	966.456	-2.3	484.234	2	27.06	1499	1	338	345	N
17	39	gi|146301808	K.LVNKPGNHYIGVF	N	77.6	20.86	1456.78	-2.1	486.6	3	27.42	1548	1	432	444	N
17	39	gi|146301808	K.LIIGTWM(+15.99)R.K	Y	33.6	10.58	1004.55	-1.2	503.281	2	29	1766	1	233	240	Y
16	48	gi|146302534	K.SDVYPDLFDTM(+15.99)YVNK.N	Y	99.9	57.37	1821.81	-5.8	911.909	2	31.67	2139	1	170	184	Y
16	48	gi|146302534	K.NIL(sub V)YDANYLSFTPK.E	Y	19.4	55.87	1657.84	-0.9	829.924	2	34.62	2522	1	185	198	N
16	48	gi|146302534	K.YVYSDLNLLLVK.Q	Y	99.8	52.2	1438.81	-3.7	720.408	2	37.4	2868	1	233	244	N
16	48	gi|146302534	K.VLGATLVTM(+15.99)R.L	Y	1.8	23.15	1075.61	0.8	538.811	2	25.19	1242	1	96	105	Y
16	48	gi|146302534	K.IGYNPLK.W	Y	1.6	19.92	803.454	4.2	402.736	2	23.74	1035	1	271	277	N
16	48	gi|146302534	K.NYGFQDYSK.K	Y	23	6.4	1120.48	-1.2	561.248	2	23.34	984	1	70	78	N
51	106	gi|511857541	K.ITVVGVGAVGMAC(+57.02)AISILMK.D	Y	100	99.87	1989.08	-5.9	995.543	2	44.99	3682	1	52	71	Y
51	107	gi|507948978	K.ITVVGVGAVGMAC(+57.02)AISILMK.D	Y	100	99.87	1989.08	-5.9	995.543	2	44.99	3682	1	52	71	Y
51	108	gi|512808592	K.ITVVGVGAVGMAC(+57.02)AISILMK.D	Y	100	99.87	1989.08	-5.9	995.543	2	44.99	3682	1	52	71	Y
51	105	gi|521036597	K.ITVVGVGAVGMAC(+57.02)AISILMK.D	Y	100	99.87	1989.08	-5.9	995.543	2	44.99	3682	1	52	71	Y
51	103	gi|512019162	K.ITVVGVGAVGMAC(+57.02)AISILMK.D	Y	100	99.87	1989.08	-5.9	995.543	2	44.99	3682	1	23	42	Y
51	104	gi|514443621	K.ITVVGVGAVGMAC(+57.02)AISILMK.D	Y	100	99.87	1989.08	-5.9	995.543	2	44.99	3682	1	23	42	Y
51	102	gi|511964682	K.ITVVGVGAVGMAC(+57.02)AISILMK.D	Y	100	99.87	1989.08	-5.9	995.543	2	44.99	3682	1	52	71	Y
51	101	gi|511985803	K.ITVVGVGAVGMAC(+57.02)AISILMK.D	Y	100	99.87	1989.08	-5.9	995.543	2	44.99	3682	1	23	42	Y
51	98	gi|512808596	K.ITVVGVGAVGMAC(+57.02)AISILMK.D	Y	100	99.87	1989.08	-5.9	995.543	2	44.99	3682	1	23	42	Y
51	99	gi|507948981	K.ITVVGVGAVGMAC(+57.02)AISILMK.D	Y	100	99.87	1989.08	-5.9	995.543	2	44.99	3682	1	23	42	Y
51	100	gi|511985805	K.ITVVGVGAVGMAC(+57.02)AISILMK.D	Y	100	99.87	1989.08	-5.9	995.543	2	44.99	3682	1	23	42	Y
51	97	gi|511923062	K.ITVVGVGAVGMAC(+57.02)AISILMK.D	Y	100	99.87	1989.08	-5.9	995.543	2	44.99	3682	1	23	42	Y
51	96	gi|507704037	K.ITVVGVGAVGMAC(+57.02)AISILMK.D	Y	100	99.87	1989.08	-5.9	995.543	2	44.99	3682	1	23	42	Y
22	40	gi|516065075	T.VNISQYAGTSPR.W	Y	100	61.4	1291.65	0.3	646.833	2	23.4	993	1	138	149	N
22	40	gi|516065075	K.GSYIDAWR.Y	N	96	30.88	966.456	-2.3	484.234	2	27.06	1499	1	338	345	N
22	40	gi|516065075	K.LVNKPGNHYIGVF	N	77.6	20.86	1456.78	-2.1	486.6	3	27.42	1548	1	433	445	N
21	41	gi|512832911	R.LKYENEVALR.Q	Y	99.9	56.19	1233.67	-3.1	617.841	2	22.9	916	2	214	223	N
21	41	gi|512832911	R.ALEESNYELEGK.I	Y	99.8	52.8	1380.64	-3.4	691.325	2	23.12	949	1	144	155	N
21	41	gi|512832911	K.QSLEASLAETEGR.Y	Y	34.8	11.88	1389.67	-0.3	695.844	2	26	1349	1	365	377	N
21	41	gi|512832911	R.S(+42.01)GGGGGGGGSTHRISSSK.G	Y	21.3	6.17	1586.74	-0.7	794.376	2	22.66	886	1	17	34	Y
21	42	gi|512995770	R.LKYENEVALR.Q	Y	99.9	56.19	1233.67	-3.1	617.841	2	22.9	916	2	214	223	N
21	42	gi|512995770	R.ALEESNYELEGK.I	Y	99.8	52.8	1380.64	-3.4	691.325	2	23.12	949	1	144	155	N
21	42	gi|512995770	K.QSLEASLAETEGR.Y	Y	34.8	11.88	1389.67	-0.3	695.844	2	26	1349	1	365	377	N
21	42	gi|512995770	R.S(+42.01)GGGGGGGGSTHRISSSK.G	Y	21.3	6.17	1586.74	-0.7	794.376	2	22.66	886	1	17	34	Y
21	43	gi|512995768	R.LKYENEVALR.Q	Y	99.9	56.19	1233.67	-3.1	617.841	2	22.9	916	2	214	223	N
21	43	gi|512995768	R.ALEESNYELEGK.I	Y	99.8	52.8	1380.64	-3.4	691.325	2	23.12	949	1	144	155	N
21	43	gi|512995768	K.QSLEASLAETEGR.Y	Y	34.8	11.88	1389.67	-0.3	695.844	2	26	1349	1	365	377	N
21	43	gi|512995768	R.S(+42.01)GGGGGGGGSTHRISSSK.G	Y	21.3	6.17	1586.74	-0.7	794.376	2	22.66	886	1	17	34	Y
21	44	gi|441660616	R.LKYENEVALR.Q	Y	99.9	56.19	1233.67	-3.1	617.841	2	22.9	916	2	223	232	N
21	44	gi|441660616	R.ALEESNYELEGK.I	Y	99.8	52.8	1380.64	-3.4	691.325	2	23.12	949	1	153	164	N
21	44	gi|441660616	K.QSLEASLAETEGR.Y	Y	34.8	11.88	1389.67	-0.3	695.844	2	26	1349	1	374	386	N
21	45	gi|507655723	R.LKYENEVALR.Q	Y	99.9	56.19	1233.67	-3.1	617.841	2	22.9	916	2	225	234	N
21	45	gi|507655723	R.ALEESNYELEGK.I	Y	99.8	52.8	1380.64	-3.4	691.325	2	23.12	949	1	155	166	N
21	45	gi|507655723	K.QSLEASLAETEGR.Y	Y	34.8	11.88	1389.67	-0.3	695.844	2	26	1349	1	376	388	N
21	55	gi|511962026	R.LKYENEVALR.Q	Y	99.9	56.19	1233.67	-3.1	617.841	2	22.9	916	2	226	235	N
21	55	gi|511962026	R.ALEESNYELEGK.I	Y	99.8	52.8	1380.64	-3.4	691.325	2	23.12	949	1	156	167	N
21	56	gi|511890459	R.LKYENEVALR.Q	Y	99.9	56.19	1233.67	-3.1	617.841	2	22.9	916	2	226	235	N
21	56	gi|511890459	R.ALEESNYELEGK.I	Y	99.8	52.8	1380.64	-3.4	691.325	2	23.12	949	1	156	167	N
21	57	gi|444714028	R.LKYENEVALR.Q	Y	99.9	56.19	1233.67	-3.1	617.841	2	22.9	916	2	234	243	N
21	57	gi|444714028	R.ALEESNYELEGK.I	Y	99.8	52.8	1380.64	-3.4	691.325	2	23.12	949	1	164	175	N
21	58	gi|472350744	R.LKYENEVALR.Q	Y	99.9	56.19	1233.67	-3.1	617.841	2	22.9	916	2	231	240	N
21	58	gi|472350744	R.ALEESNYELEGK.I	Y	99.8	52.8	1380.64	-3.4	691.325	2	23.12	949	1	161	172	N
21	59	gi|505803632	R.LKYENEVALR.Q	Y	99.9	56.19	1233.67	-3.1	617.841	2	22.9	916	2	232	241	N
21	59	gi|505803632	R.ALEESNYELEGK.I	Y	99.8	52.8	1380.64	-3.4	691.325	2	23.12	949	1	162	173	N
29	61	gi|146302641	R.AVFGEADYQLGGAK.W	Y	99.9	60.14	1424.69	-3.6	713.351	2	27.65	1579	1	147	160	N
29	61	gi|146302641	K.AFGLWK.E	Y	95.9	30.31	720.396	4.4	361.207	2	29.85	1888	1	29	34	N
29	62	gi|495078592	R.AVFGEADYQLGGAK.W	Y	99.9	60.14	1424.69	-3.6	713.351	2	27.65	1579	1	147	160	N
29	62	gi|495078592	K.AFGLWK.E	Y	95.9	30.31	720.396	4.4	361.207	2	29.85	1888	1	29	34	N
30	194	gi|428201740	M(+15.99)INDGAALEISQVSSIK.N	Y	99.2	46.25	1790.91	3.6	896.465	2	25.29	1257	1	1	17	Y
30	194	gi|428201740	M(+15.99)INDGAALEISQVSS.I	Y	82.4	24.05	1549.73	3.1	775.874	2	22.17	826	1	1	15	Y
10	195	gi|295133157	L.VIEDFLTAEYDAK.D	Y	99	44.62	1512.73	-2.9	757.372	2	25.65	1305	14	127	139	N
52	209	gi|425768552	R.QDYIQSVK.K	Y	98.8	41.85	979.497	-1.2	490.755	2	23.11	947	1	332	339	N
31	208	gi|518450053	D.LPTVSIPR.R	Y	98.8	41.84	881.533	0.4	441.774	2	29.66	1860	2	243	250	N
31	210	gi|453085843	R.IPTVSLPR.F	Y	98.8	41.84	881.533	0.4	441.774	2	29.66	1860	2	384	391	N
31	212	gi|50954068	S.LPTVSLPR.V	Y	98.8	41.84	881.533	0.4	441.774	2	29.66	1860	2	418	425	N
53	211	gi|307173640	H.YTYIQSAR.V	Y	98.7	41.42	1000.5	-0.8	501.256	2	28.62	1714	1	95	102	N
53	213	gi|380018701	K.YTYLQSAR.I	Y	98.7	41.42	1000.5	-0.8	501.256	2	28.62	1714	1	1370	1377	N
4	220	gi|477524080	K.NIFDWDLNTGTVK.R	Y	97.3	37.1	1521.75	-6	761.876	2	33.55	2387	25	265	277	N
4	220	gi|477524080	K.N(+42.01)IFDWDLNTGTVK.R	Y	2.6	36.5	1563.76	-3.4	782.883	2	24.91	1201	2	265	277	Y
11	327	gi|488227178	W.L(+42.01)SGYITEK.K	Y	2.7	37.04	951.491	-0.1	476.753	2	24.85	1193	1	88	95	Y
11	327	gi|488227178	W.LSGYITEK.K	Y	83.5	25.58	909.481	-0.4	455.747	2	22.46	861	13	88	95	N
11	329	gi|488204883	W.L(+42.01)SGYITEK.K	Y	2.7	37.04	951.491	-0.1	476.753	2	24.85	1193	1	175	182	Y
11	329	gi|488204883	W.LSGYITEK.K	Y	83.5	25.58	909.481	-0.4	455.747	2	22.46	861	13	175	182	N
11	330	gi|488223011	W.L(+42.01)SGYITEK.K	Y	2.7	37.04	951.491	-0.1	476.753	2	24.85	1193	1	175	182	Y
11	330	gi|488223011	W.LSGYITEK.K	Y	83.5	25.58	909.481	-0.4	455.747	2	22.46	861	13	175	182	N
11	332	gi|488223456	W.L(+42.01)SGYITEK.K	Y	2.7	37.04	951.491	-0.1	476.753	2	24.85	1193	1	175	182	Y
11	332	gi|488223456	W.LSGYITEK.K	Y	83.5	25.58	909.481	-0.4	455.747	2	22.46	861	13	175	182	N
11	334	gi|488215033	W.L(+42.01)SGYITEK.K	Y	2.7	37.04	951.491	-0.1	476.753	2	24.85	1193	1	175	182	Y
11	334	gi|488215033	W.LSGYITEK.K	Y	83.5	25.58	909.481	-0.4	455.747	2	22.46	861	13	175	182	N
11	335	gi|488206358	W.L(+42.01)SGYITEK.K	Y	2.7	37.04	951.491	-0.1	476.753	2	24.85	1193	1	175	182	Y
11	335	gi|488206358	W.LSGYITEK.K	Y	83.5	25.58	909.481	-0.4	455.747	2	22.46	861	13	175	182	N
11	336	gi|488202482	W.L(+42.01)SGYITEK.K	Y	2.7	37.04	951.491	-0.1	476.753	2	24.85	1193	1	175	182	Y
11	336	gi|488202482	W.LSGYITEK.K	Y	83.5	25.58	909.481	-0.4	455.747	2	22.46	861	13	175	182	N
11	337	gi|488196441	W.L(+42.01)SGYITEK.K	Y	2.7	37.04	951.491	-0.1	476.753	2	24.85	1193	1	175	182	Y
11	337	gi|488196441	W.LSGYITEK.K	Y	83.5	25.58	909.481	-0.4	455.747	2	22.46	861	13	175	182	N
11	340	gi|488193581	W.L(+42.01)SGYITEK.K	Y	2.7	37.04	951.491	-0.1	476.753	2	24.85	1193	1	175	182	Y
11	340	gi|488193581	W.LSGYITEK.K	Y	83.5	25.58	909.481	-0.4	455.747	2	22.46	861	13	175	182	N
11	341	gi|488194824	W.L(+42.01)SGYITEK.K	Y	2.7	37.04	951.491	-0.1	476.753	2	24.85	1193	1	175	182	Y
11	341	gi|488194824	W.LSGYITEK.K	Y	83.5	25.58	909.481	-0.4	455.747	2	22.46	861	13	175	182	N
11	342	gi|488218745	W.L(+42.01)SGYITEK.K	Y	2.7	37.04	951.491	-0.1	476.753	2	24.85	1193	1	175	182	Y
11	342	gi|488218745	W.LSGYITEK.K	Y	83.5	25.58	909.481	-0.4	455.747	2	22.46	861	13	175	182	N
11	343	gi|488196208	W.L(+42.01)SGYITEK.K	Y	2.7	37.04	951.491	-0.1	476.753	2	24.85	1193	1	175	182	Y
11	343	gi|488196208	W.LSGYITEK.K	Y	83.5	25.58	909.481	-0.4	455.747	2	22.46	861	13	175	182	N
11	344	gi|488229098	W.L(+42.01)SGYITEK.K	Y	2.7	37.04	951.491	-0.1	476.753	2	24.85	1193	1	175	182	Y
11	344	gi|488229098	W.LSGYITEK.K	Y	83.5	25.58	909.481	-0.4	455.747	2	22.46	861	13	175	182	N
11	345	gi|488210843	W.L(+42.01)SGYITEK.K	Y	2.7	37.04	951.491	-0.1	476.753	2	24.85	1193	1	175	182	Y
11	345	gi|488210843	W.LSGYITEK.K	Y	83.5	25.58	909.481	-0.4	455.747	2	22.46	861	13	175	182	N
11	346	gi|488203813	W.L(+42.01)SGYITEK.K	Y	2.7	37.04	951.491	-0.1	476.753	2	24.85	1193	1	175	182	Y
11	346	gi|488203813	W.LSGYITEK.K	Y	83.5	25.58	909.481	-0.4	455.747	2	22.46	861	13	175	182	N
11	347	gi|488211617	W.L(+42.01)SGYITEK.K	Y	2.7	37.04	951.491	-0.1	476.753	2	24.85	1193	1	175	182	Y
11	347	gi|488211617	W.LSGYITEK.K	Y	83.5	25.58	909.481	-0.4	455.747	2	22.46	861	13	175	182	N
11	348	gi|488202006	W.L(+42.01)SGYITEK.K	Y	2.7	37.04	951.491	-0.1	476.753	2	24.85	1193	1	175	182	Y
11	348	gi|488202006	W.LSGYITEK.K	Y	83.5	25.58	909.481	-0.4	455.747	2	22.46	861	13	175	182	N
11	349	gi|488210519	W.L(+42.01)SGYITEK.K	Y	2.7	37.04	951.491	-0.1	476.753	2	24.85	1193	1	175	182	Y
11	349	gi|488210519	W.LSGYITEK.K	Y	83.5	25.58	909.481	-0.4	455.747	2	22.46	861	13	175	182	N
11	350	gi|488205593	W.L(+42.01)SGYITEK.K	Y	2.7	37.04	951.491	-0.1	476.753	2	24.85	1193	1	175	182	Y
11	350	gi|488205593	W.LSGYITEK.K	Y	83.5	25.58	909.481	-0.4	455.747	2	22.46	861	13	175	182	N
11	352	gi|488208070	W.L(+42.01)SGYITEK.K	Y	2.7	37.04	951.491	-0.1	476.753	2	24.85	1193	1	175	182	Y
11	352	gi|488208070	W.LSGYITEK.K	Y	83.5	25.58	909.481	-0.4	455.747	2	22.46	861	13	175	182	N
36	227	gi|518155984	R.D(+42.01)SLGTGGAKGTGGTGTAR.A	Y	97.2	35.73	1604.78	-0.6	803.394	2	27.09	1503	2	3	20	Y
36	227	gi|518155984	R.DSLGTGGAKGTGGTGTAR.A	Y	60	17.64	1562.76	0.5	782.39	2	22.6	877	2	3	20	N
7	94	gi|494721763	R.LATVTVPR.S	Y	96.6	35.25	855.518	-1.1	428.766	2	23.31	979	13	588	595	N
7	94	gi|494721763	R.LVVTVASANGTRVVVALK.D	Y	25.2	7.27	1796.09	-4.7	599.701	3	42.02	3390	1	645	662	N
7	233	gi|392417993	K.LATVTVPR.R	Y	96.6	35.25	855.518	-1.1	428.766	2	23.31	979	13	295	302	N
7	235	gi|340785447	L.IATVTVPR.L	Y	96.6	35.25	855.518	-1.1	428.766	2	23.31	979	13	240	247	N
7	238	gi|491621089	F.LATVTVPR.S	Y	96.6	35.25	855.518	-1.1	428.766	2	23.31	979	13	316	323	N
7	250	gi|495182370	L.LATVTVPR.Q	Y	96.6	35.25	855.518	-1.1	428.766	2	23.31	979	13	221	228	N
7	255	gi|517315539	T.LATVTVPR.K	Y	96.6	35.25	855.518	-1.1	428.766	2	23.31	979	13	1481	1488	N
40	237	gi|257093491	L.VVTVDVPR.D	Y	96.5	34.66	883.513	-0.2	442.764	2	23.78	1041	2	80	87	N
40	240	gi|496768627	S.VVTVDVPR.F	Y	96.5	34.66	883.513	-0.2	442.764	2	23.78	1041	2	343	350	N
40	246	gi|488472373	R.VVTVDVPR	Y	96.5	34.66	883.513	-0.2	442.764	2	23.78	1041	2	576	583	N
40	247	gi|488475964	R.VVTVDVPR	Y	96.5	34.66	883.513	-0.2	442.764	2	23.78	1041	2	587	594	N
40	248	gi|488491201	R.VVTVDVPR	Y	96.5	34.66	883.513	-0.2	442.764	2	23.78	1041	2	587	594	N
24	241	gi|496782069	K.LIGYLTEQ.E	Y	96.4	33.99	935.496	1	468.756	2	23.79	1043	4	223	230	N
24	242	gi|490343048	K.LIGYLTEQ.E	Y	96.4	33.99	935.496	1	468.756	2	23.79	1043	4	235	242	N

## Sheet: TS6_Proteins_UpTrypsin
Protein Group	Protein ID	Accession	Score (%)	-10lgP	Coverage (%)	#Peptides	#Unique	PTM	Mass	Description
19	38	gi|283787537	97.7	126.72	34	3	3	Y	11835	thioredoxin [Citrobacter rodentium ICC168]_x0001_gi|502672131|ref|WP_012907942.1| thioredoxin [Citrobacter rodentium]_x0001_gi|282950991|emb|CBG90668.1| thioredoxin 1 [Citrobacter rodentium ICC168]
11	327	gi|488227178	45.5	37.04	6	1	1	Y	13666	hypothetical protein [Streptococcus mutans]_x0001_gi|449228368|gb|EMC27741.1| hypothetical protein SMU85_06797 [Streptococcus mutans ST6]
51	96	gi|507704037	61.7	99.87	14	1	1	Y	15279	PREDICTED: L-lactate dehydrogenase A chain-like_ partial [Echinops telfairi]
29	61	gi|146302641	83.4	75.3	7	1	1	N	22810	hypothetical protein Fjoh_4914 [Flavobacterium johnsoniae UW101]_x0001_gi|500938794|ref|WP_012026879.1| hypothetical protein [Flavobacterium johnsoniae]_x0001_gi|146157059|gb|ABQ07913.1| hypothetical protein Fjoh_4914 [Flavobacterium...
29	62	gi|495078592	83.4	75.3	7	1	1	N	23074	hypothetical protein [Flavobacterium sp. CF136]_x0001_gi|398075914|gb|EJL67014.1| hypothetical protein PMI10_00177 [Flavobacterium sp. CF136]
11	344	gi|488229098	45.5	37.04	4	1	1	Y	23098	hypothetical protein [Streptococcus mutans]_x0001_gi|449153660|gb|EMB57310.1| hypothetical protein SMU88_01725 [Streptococcus mutans NLML8]
11	330	gi|488223011	45.5	37.04	4	1	1	Y	23102	hypothetical protein [Streptococcus mutans]_x0001_gi|449219877|gb|EMC19819.1| hypothetical protein SMU80_08960 [Streptococcus mutans SF1]_x0001_gi|449245499|gb|EMC43834.1| hypothetical protein SMU97_04263 [Streptococcus mutans SM4]
11	348	gi|488202006	45.5	37.04	4	1	1	Y	23104	hypothetical protein [Streptococcus mutans]_x0001_gi|449162851|gb|EMB65972.1| hypothetical protein SMU26_05843 [Streptococcus mutans 3SN1]
11	342	gi|488218745	45.5	37.04	4	1	1	Y	23116	hypothetical protein [Streptococcus mutans]_x0001_gi|449215136|gb|EMC15351.1| hypothetical protein SMU76_02118 [Streptococcus mutans N66]_x0001_gi|469620254|gb|EMP61647.1| hypothetical protein D816_03410 [Streptococcus mutans 5DC8]
11	352	gi|488208070	45.5	37.04	4	1	1	Y	23119	hypothetical protein [Streptococcus mutans]_x0001_gi|449175661|gb|EMB78057.1| hypothetical protein SMU50_06349 [Streptococcus mutans 5SM3]
11	337	gi|488196441	45.5	37.04	4	1	1	Y	23120	hypothetical protein [Streptococcus mutans]_x0001_gi|449256901|gb|EMC54712.1| hypothetical protein SMU105_00410 [Streptococcus mutans SF12]
11	349	gi|488210519	45.5	37.04	4	1	1	Y	23120	hypothetical protein [Streptococcus mutans]_x0001_gi|449182380|gb|EMB84406.1| hypothetical protein SMU56_09643 [Streptococcus mutans N29]
11	332	gi|488223456	45.5	37.04	4	1	1	Y	23123	hypothetical protein [Streptococcus mutans]_x0001_gi|449225333|gb|EMC24940.1| hypothetical protein SMU81_00210 [Streptococcus mutans SF14]
11	340	gi|488193581	45.5	37.04	4	1	1	Y	23124	hypothetical protein [Streptococcus mutans]_x0001_gi|449156710|gb|EMB60169.1| hypothetical protein SMU20_03813 [Streptococcus mutans 15JP3]_x0001_gi|449181611|gb|EMB83686.1| hypothetical protein SMU53_05661 [Streptococcus mutans NVAB...
11	347	gi|488211617	45.5	37.04	4	1	1	Y	23130	hypothetical protein [Streptococcus mutans]_x0001_gi|449188469|gb|EMB90177.1| hypothetical protein SMU58_07633 [Streptococcus mutans A19]_x0001_gi|449194506|gb|EMB95861.1| hypothetical protein SMU60_00700 [Streptococcus mutans U138]
11	329	gi|488204883	45.5	37.04	4	1	1	Y	23137	hypothetical protein [Streptococcus mutans]_x0001_gi|449169280|gb|EMB72059.1| hypothetical protein SMU36_05770 [Streptococcus mutans 4VF1]_x0001_gi|449234484|gb|EMC33490.1| hypothetical protein SMU89_03773 [Streptococcus mutans NLML1...
11	341	gi|488194824	45.5	37.04	4	1	1	Y	23137	hypothetical protein [Streptococcus mutans]_x0001_gi|449160638|gb|EMB63890.1| hypothetical protein SMU22_07813 [Streptococcus mutans 4SM1]_x0001_gi|449248670|gb|EMC46901.1| hypothetical protein SMU99_01254 [Streptococcus mutans 24]_x0001_g...
11	335	gi|488206358	45.5	37.04	4	1	1	Y	23151	hypothetical protein [Streptococcus mutans]_x0001_gi|449174085|gb|EMB76601.1| hypothetical protein SMU41_02546 [Streptococcus mutans 2VS1]_x0001_gi|449203222|gb|EMC04094.1| hypothetical protein SMU69_08319 [Streptococcus mutans NLML4...
11	345	gi|488210843	45.5	37.04	4	1	1	Y	23151	hypothetical protein [Streptococcus mutans]_x0001_gi|449187960|gb|EMB89704.1| hypothetical protein SMU57_04095 [Streptococcus mutans NMT4863]
11	334	gi|488215033	45.5	37.04	4	1	1	Y	23163	hypothetical protein [Streptococcus mutans]_x0001_gi|449206489|gb|EMC07191.1| hypothetical protein SMU70_01911 [Streptococcus mutans NLML5]_x0001_gi|449245730|gb|EMC44058.1| hypothetical protein SMU98_04700 [Streptococcus mutans SM1]
11	350	gi|488205593	45.5	37.04	4	1	1	Y	23169	hypothetical protein [Streptococcus mutans]_x0001_gi|449172023|gb|EMB74665.1| hypothetical protein SMU40_03585 [Streptococcus mutans 15VF2]
11	343	gi|488196208	45.5	37.04	4	1	1	Y	23195	hypothetical protein [Streptococcus mutans]_x0001_gi|449251508|gb|EMC49519.1| hypothetical protein SMU104_07835 [Streptococcus mutans SA41]
11	346	gi|488203813	45.5	37.04	4	1	1	Y	23202	hypothetical protein [Streptococcus mutans]_x0001_gi|449167737|gb|EMB70602.1| hypothetical protein SMU33_04578 [Streptococcus mutans 11SSST2]
11	336	gi|488202482	45.5	37.04	4	1	1	Y	23220	hypothetical protein [Streptococcus mutans]_x0001_gi|449166027|gb|EMB68986.1| hypothetical protein SMU29_02446 [Streptococcus mutans 2ST1]_x0001_gi|449239360|gb|EMC38085.1| hypothetical protein SMU93_00613 [Streptococcus mutans 21]
10	195	gi|295133157	60.8	44.62	6	1	1	N	24768	hypothetical protein ZPR_1301 [Zunongwangia profunda SM-A87]_x0001_gi|502835813|ref|WP_013070789.1| hypothetical protein [Zunongwangia profunda]_x0001_gi|294981172|gb|ADF51637.1| hypothetical protein ZPR_1301 [Zunongwangia profunda S...
51	97	gi|511923062	61.7	99.87	8	1	1	Y	29161	PREDICTED: L-lactate dehydrogenase A chain-like_ partial [Mustela putorius furo]
51	98	gi|512808596	61.7	99.87	7	1	1	Y	30017	PREDICTED: L-lactate dehydrogenase A chain isoform X3 [Heterocephalus glaber]
51	99	gi|507948981	61.7	99.87	7	1	1	Y	30105	PREDICTED: L-lactate dehydrogenase A chain isoform X2 [Condylura cristata]
51	100	gi|511985805	61.7	99.87	7	1	1	Y	30129	PREDICTED: L-lactate dehydrogenase A chain-like isoform X2 [Mustela putorius furo]_x0001_gi|512019166|ref|XP_004826839.1| PREDICTED: L-lactate dehydrogenase A chain-like isoform X3 [Mustela putorius furo]
51	101	gi|511985803	61.7	99.87	7	1	1	Y	30851	PREDICTED: L-lactate dehydrogenase A chain-like isoform X1 [Mustela putorius furo]_x0001_gi|512019164|ref|XP_004826838.1| PREDICTED: L-lactate dehydrogenase A chain-like isoform X2 [Mustela putorius furo]
36	227	gi|518155984	59.1	35.73	6	1	1	Y	30919	hemin ABC transporter ATP-binding protein [Streptomyces sp. TOR3209]
31	208	gi|518450053	60.5	41.84	3	1	1	N	32127	hypothetical protein [Amphritea japonica]
51	102	gi|511964682	61.7	99.87	7	1	1	Y	33309	PREDICTED: LOW QUALITY PROTEIN: L-lactate dehydrogenase A chain [Mustela putorius furo]
7	233	gi|392417993	58.4	35.25	3	1	1	N	33342	RNA polymerase sigma-70 factor_ TIGR02957 family [Mycobacterium chubuense NBB4]_x0001_gi|504630288|ref|WP_014817390.1| RNA polymerase sigma24 factor [Mycobacterium chubuense]_x0001_gi|390617769|gb|AFM18919.1| RNA polymerase sigma-70 ...
51	104	gi|514443621	61.7	99.87	6	1	1	Y	36512	PREDICTED: L-lactate dehydrogenase A chain isoform X2 [Cavia porcellus]
51	103	gi|512019162	61.7	99.87	6	1	1	Y	36599	PREDICTED: L-lactate dehydrogenase A chain-like isoform X1 [Mustela putorius furo]
51	105	gi|521036597	61.7	99.87	6	1	1	Y	39220	L-lactate dehydrogenase A chain [Myotis brandtii]
51	108	gi|512808592	61.7	99.87	6	1	1	Y	39623	PREDICTED: L-lactate dehydrogenase A chain isoform X1 [Heterocephalus glaber]_x0001_gi|512979116|ref|XP_004851588.1| PREDICTED: L-lactate dehydrogenase A chain isoform X1 [Heterocephalus glaber]
51	107	gi|507948978	61.7	99.87	6	1	1	Y	39689	PREDICTED: L-lactate dehydrogenase A chain isoform X1 [Condylura cristata]
51	106	gi|511857541	61.7	99.87	6	1	1	Y	39872	PREDICTED: L-lactate dehydrogenase A chain isoform X1 [Mustela putorius furo]
53	211	gi|307173640	60.3	41.42	2	1	1	N	41099	Uncharacterized protein DKFZP564O0523-like protein [Camponotus floridanus]
24	241	gi|496782069	58.2	33.99	2	1	1	N	42983	spore germination protein KC precursor [Lysinibacillus fusiformis]_x0001_gi|422950469|gb|EKU44838.1| spore germination protein KC precursor [Lysinibacillus fusiformis ZB2]
52	209	gi|425768552	60.4	41.85	2	1	1	N	43815	hypothetical protein PDIP_75240 [Penicillium digitatum Pd1]_x0001_gi|425770256|gb|EKV08729.1| hypothetical protein PDIG_65930 [Penicillium digitatum PHI26]
24	242	gi|490343048	58.2	33.99	2	1	1	N	44351	spore germination protein [Lysinibacillus fusiformis]_x0001_gi|298729674|gb|EFI70220.1| spore germination protein KC precursor [Lysinibacillus fusiformis ZC1]
30	194	gi|428201740	61	58.28	4	1	1	Y	44677	glycosyltransferase [Pleurocapsa sp. PCC 7327]_x0001_gi|504955978|ref|WP_015143080.1| glycosyltransferase [Pleurocapsa minor]_x0001_gi|427979172|gb|AFY76772.1| glycosyltransferase [Pleurocapsa sp. PCC 7327]
40	237	gi|257093491	58.2	34.66	2	1	1	N	45618	glycoside hydrolase family 24 [Candidatus Accumulibacter phosphatis clade IIA str. UW-1]_x0001_gi|506246629|ref|WP_015766404.1| glycoside hydrolase family 24 [Candidatus Accumulibacter phosphatis]_x0001_gi|257046015|gb|ACV35203.1| gl...
31	210	gi|453085843	60.4	41.84	2	1	1	N	45994	hypothetical protein SEPMUDRAFT_65229 [Mycosphaerella populorum SO2202]
17	39	gi|146301808	97.6	116.02	6	2	2	Y	47955	hypothetical protein Fjoh_4072 [Flavobacterium johnsoniae UW101]_x0001_gi|500937274|ref|WP_012026046.1| hypothetical protein [Flavobacterium johnsoniae]_x0001_gi|146156226|gb|ABQ07080.1| hypothetical lipoprotein [Flavobacterium johns…
22	40	gi|516065075	97.3	83.79	3	1	1	N	48040	hypothetical protein [Flavobacterium sp. WG21]
7	235	gi|340785447	58.3	35.25	2	1	1	N	48832	permease multidrug-efflux transporter [Collimonas fungivorans Ter331]_x0001_gi|503770168|ref|WP_014004244.1| permease multidrug-efflux transporter [Collimonas fungivorans]_x0001_gi|340550714|gb|AEK60089.1| permease_ putative multidru...
16	48	gi|146302534	91	112.48	9	3	3	Y	49257	beta-lactamase [Flavobacterium johnsoniae UW101]_x0001_gi|500938555|ref|WP_012026772.1| beta-lactamase [Flavobacterium johnsoniae]_x0001_gi|146156952|gb|ABQ07806.1| beta-lactamase [Flavobacterium johnsoniae UW101]
40	240	gi|496768627	58.2	34.66	2	1	1	N	50810	sodium:proline symporter [Halogranum salarium]_x0001_gi|399239614|gb|EJN60540.1| hypothetical protein HSB1_11430 [Halogranum salarium B-1]
21	55	gi|511962026	84.4	82.59	4	2	2	N	52324	PREDICTED: keratin_ type I cytoskeletal 10 [Mustela putorius furo]
21	41	gi|512832911	93.7	82.59	4	2	2	N	54572	PREDICTED: keratin_ type I cytoskeletal 10 [Heterocephalus glaber]
21	56	gi|511890459	84.4	82.59	4	2	2	N	56254	PREDICTED: keratin_ type I cytoskeletal 10 [Mustela putorius furo]
21	42	gi|512995770	93.7	82.59	4	2	2	N	56500	PREDICTED: keratin_ type I cytoskeletal 10 isoform X2 [Heterocephalus glaber]
21	58	gi|472350744	84.4	82.59	4	2	2	N	57325	PREDICTED: keratin_ type I cytoskeletal 10 [Odobenus rosmarus divergens]
21	57	gi|444714028	84.4	82.59	4	2	2	N	58217	Keratin_ type I cytoskeletal 10 [Tupaia chinensis]
21	59	gi|505803632	84.4	82.59	4	2	2	N	59567	PREDICTED: keratin_ type I cytoskeletal 10 [Sorex araneus]
21	43	gi|512995768	93.6	82.59	4	2	2	N	61049	PREDICTED: keratin_ type I cytoskeletal 10 isoform X1 [Heterocephalus glaber]
21	45	gi|507655723	93.1	82.59	4	2	2	N	62282	PREDICTED: keratin_ type I cytoskeletal 10 [Octodon degus]
21	44	gi|441660616	93.1	82.59	4	2	2	N	62459	PREDICTED: keratin_ type I cytoskeletal 10 [Nomascus leucogenys]
40	246	gi|488472373	58.1	34.66	1	1	1	N	64636	glycosyl hydrolase family 85 [Propionibacterium sp. 5_U_42AFAA]_x0001_gi|289159177|gb|EFD07369.1| glycosyl hydrolase family 85 [Propionibacterium acnes J165]_x0001_gi|353556546|gb|EHC25916.1| hypothetical protein HMPREF1003_02063 [Pr...
40	248	gi|488491201	58.1	34.66	1	1	1	N	65768	glycosyl hydrolase family 85 [Propionibacterium acnes]_x0001_gi|327449318|gb|EGE95972.1| Tat pathway signal sequence domain protein [Propionibacterium acnes HL013PA2]
40	247	gi|488475964	58.1	34.66	1	1	1	N	65798	glycosyl hydrolase family 85 [Propionibacterium acnes]_x0001_gi|313808783|gb|EFS47237.1| Tat pathway signal sequence domain protein [Propionibacterium acnes HL087PA2]_x0001_gi|313817964|gb|EFS55678.1| Tat pathway signal sequence doma...
18	28	gi|181402	98.8	133.18	7	4	1	N	65865	epidermal cytokeratin 2 [Homo sapiens]_x0001_gi|2565257|gb|AAB81946.1| keratin 2e [Homo sapiens]
4	220	gi|477524080	59.2	37.1	2	1	1	Y	72660	transcription factor protein [Colletotrichum orbiculare MAFF 240422]
31	212	gi|50954068	60.2	41.84	1	1	1	N	73341	acetyltransferase [Leifsonia xyli subsp. xyli str. CTCB07]_x0001_gi|499498616|ref|WP_011185256.1| acetyltransferase [Leifsonia xyli]_x0001_gi|50950550|gb|AAT88251.1| acetyltransferase [Leifsonia xyli subsp. xyli str. CTCB07]
7	238	gi|491621089	58.2	35.25	1	1	1	N	77409	restriction system protein [Streptomyces bottropensis]_x0001_gi|456390295|gb|EMF55690.1| restriction system protein [Streptomyces bottropensis ATCC 25435]
7	94	gi|494721763	65.6	35.25	1	1	1	N	105630	membrane hypothetical protein [Micromonospora lupini]_x0001_gi|385886911|emb|CCH17167.1| membrane hypothetical protein [Micromonospora lupini str. Lupac 08]
7	250	gi|495182370	58	35.25	1	1	1	N	113285	transcriptional regulator_ LuxR family [Ktedonobacter racemifer]_x0001_gi|297556236|gb|EFH90100.1| transcriptional regulator_ LuxR family [Ktedonobacter racemifer DSM 44963]
53	213	gi|380018701	59.7	41.42	1	1	1	N	161400	PREDICTED: niemann-Pick C1 protein-like isoform 1 [Apis florea]
7	255	gi|517315539	57.6	35.25	0	1	1	N	181035	uncharacterized protein FFUJ_13700 [Fusarium fujikuroi IMI 58289]

## Sheet: TS7_Peptides_UpChemio
Protein Group	Protein ID	Protein Accession	Peptide	Unique	Score (%)	-10lgP	Mass	ppm	m/z	Z	RT	Scan	#Spec	Start	End	PTM
1	2	gi|358416495	F.SQTVSAVC(+57.02)LPSASDDF.A	Y	100	64.9	1682.75	-4.8	842.376	2	32.22	2138	1	133	148	Y
1	2	gi|358416495	W.QVSLQDKTGF.H	Y	99.7	49.35	1121.57	-2.7	561.792	2	25.11	1232	16	48	57	N
1	2	gi|358416495	Y.ARVTALVNW.V	Y	99.2	44.06	1028.58	-2.5	515.294	2	30.72	1954	1	247	255	N
1	2	gi|358416495	F.C(+57.02)GGSLINENW.V	Y	99.2	42.85	1148.49	-2.4	575.252	2	31.43	2042	1	60	69	Y
1	2	gi|358416495	F.DQGSSSEKIQKL.K	Y	99.2	42.78	1318.67	-0.4	660.343	2	19.81	590	3	90	101	N
1	2	gi|358416495	Y.TNANTPDRLQQASLPL.L	Y	99.2	42.04	1737.9	-3.4	869.955	2	29.21	1763	14	165	180	N
1	2	gi|358416495	R.IVNGEEAVPGSWPW.Q	Y	98.4	40.01	1539.74	-3.7	770.872	2	38.71	2902	9	34	47	N
1	2	gi|358416495	L.KLSTAASF.S	Y	98	37.29	823.444	1.1	412.73	2	22.31	853	11	125	132	N
1	2	gi|358416495	F.AAGTTC(+57.02)VTTGW.G	Y	95.9	36.62	1123.5	-2.3	562.754	2	26.72	1446	1	149	159	Y
1	2	gi|358416495	G.C(+57.02)GVPAIQPVLSGL.S	Y	95.8	36.28	1309.71	-2.8	655.859	2	37.49	2766	1	19	31	Y
1	2	gi|358416495	Y.TNANTPDRLQQ.A	Y	94.9	32.65	1256.61	-2	629.312	2	18.7	536	1	165	175	N
1	2	gi|358416495	Y.NSLTINNDITLL.K	Y	94.7	31.29	1329.71	-3.6	665.862	2	37.08	2718	1	113	124	N
1	2	gi|358416495	R.IVD(sub N)GEEAVPGSWPW.Q	Y	3.1	29.78	1540.72	1.3	771.368	2	37.99	2825	1	34	47	N
1	2	gi|358416495	F.GCGVPAIQPVLS.G	Y	3.7	29.72	1139.6	-2.2	570.806	2	30.85	1970	1	18	29	N
1	2	gi|358416495	L.VNWVQQTL.A	Y	90.1	29.17	986.519	-2.1	494.265	2	31.81	2086	1	253	260	N
1	2	gi|358416495	Y.TNANTPDRLQQASLPLL.S	Y	82.4	26.2	1850.98	-5.1	926.495	2	33.56	2307	1	165	181	N
1	2	gi|358416495	W.TLVGIVSW.G	Y	80.5	23.69	873.496	0.4	437.755	2	37.54	2772	1	226	233	N
1	2	gi|358416495	N.ANTPDRLQQASLPLL.S	Y	2.4	22.65	1635.89	-6.3	818.949	2	33.48	2296	1	167	181	N
1	2	gi|358416495	E.EAVPGSWPW.Q	Y	70.6	21.69	1027.48	-2.6	514.744	2	36.4	2639	1	39	47	N
1	2	gi|358416495	L.KIAKVF.K	Y	70	20.96	704.458	3.7	353.238	2	20.99	687	1	102	107	N
1	2	gi|358416495	Y.TNANTPDRL.Q	Y	69.6	20.47	1000.49	-3.4	501.252	2	19.72	583	1	165	173	N
1	2	gi|358416495	L.QQASLPL.L	Y	69.5	20.33	755.418	1	378.716	2	27.41	1536	1	174	180	N
1	2	gi|358416495	N.ANTPDRLQQASLPL.L	Y	69.2	20.01	1522.81	-3.8	762.409	2	29.73	1829	11	167	180	N
1	2	gi|358416495	N.TPDRLQQASLPL.L	Y	54.4	17.58	1337.73	-2.7	669.87	2	28.96	1730	1	169	180	N
1	2	gi|358416495	V.SAVC(+57.02)LPSASDDF.A	Y	42.8	13.61	1267.54	-2.6	634.775	2	30.81	1965	1	137	148	Y
1	2	gi|358416495	F.GCGVPAIQPVL.S	Y	1.6	10.97	1052.57	-1.9	527.291	2	32.92	2226	1	18	28	N
1	2	gi|358416495	D.RLQQASLPL.L	Y	34.3	10.02	1024.6	0.1	513.309	2	26.84	1463	2	172	180	N
1	2	gi|358416495	F.SQTVSAVC(+57.02)LPSASD.D	Y	31.7	8.55	1420.65	-0.3	711.332	2	26.54	1421	1	133	146	Y
1	2	gi|358416495	T.NANTPDRLQQASLPL.L	Y	29.7	7.95	1636.85	-4.1	819.431	2	29.05	1742	1	166	180	N
1	2	gi|358416495	C.GVPAIQPVLSGL.S	Y	17.1	5.99	1149.68	-2.6	575.844	2	37.22	2735	1	20	31	N
4	6	gi|375314781	W.ELLQQVDTSTRTH.N	Y	99.9	58.66	1526.77	-2.9	764.389	2	22.77	913	1	213	225	N
4	6	gi|375314781	F.GGGGIGGGGFGGF.G	Y	99.7	49.8	995.446	-3.3	498.729	2	31.94	2102	1	110	122	N
4	6	gi|375314781	L.SQM(+15.99)QTQISETNVIL.S	Y	99.3	45.74	1606.79	-3.9	804.398	2	30.39	1912	1	324	337	Y
4	6	gi|375314781	H.TTISGGGSRGGGGGGYGSGGSSY.G	Y	98.1	37.59	1934.84	-3.7	968.421	2	20.58	640	1	510	532	N
4	6	gi|375314781	Y.GGGGFGGGGFGGGGF.G	N	95.2	35.39	1143.47	-2.3	572.743	2	31.75	2079	1	95	109	N
4	6	gi|375314781	F.VTIKKDVDGAY.M	Y	95	33.55	1207.64	-1.9	604.828	2	20.68	651	1	285	295	N
4	6	gi|375314781	L.NVEIDPEIQK.V	Y	87.1	27.23	1183.61	-2	592.81	2	23.88	1068	1	166	175	N
4	6	gi|375314781	M.QTQISETNVIL.S	Y	75.7	22.06	1244.66	-2.1	623.337	2	30.52	1929	1	327	337	N
4	6	gi|375314781	F.GGFGSGGGGFGGGGF.G	Y	70	20.9	1173.48	-2.4	587.748	2	31.36	2033	1	120	134	N
4	6	gi|375314781	L.NVEIDPEIQKVK.S	Y	34.7	10.46	1410.77	-0.6	471.264	3	23.95	1078	1	166	177	N
4	7	gi|375314775	W.ELLQQVDTSTRTH.N	Y	99.9	58.66	1526.77	-2.9	764.389	2	22.77	913	1	213	225	N
4	7	gi|375314775	F.GGGGIGGGGFGGF.G	Y	99.7	49.8	995.446	-3.3	498.729	2	31.94	2102	1	110	122	N
4	7	gi|375314775	L.SQM(+15.99)QTQISETNVIL.S	Y	99.3	45.74	1606.79	-3.9	804.398	2	30.39	1912	1	324	337	Y
4	7	gi|375314775	H.TTISGGGSRGGGGGGYGSGGSSY.G	Y	98.1	37.59	1934.84	-3.7	968.421	2	20.58	640	1	510	532	N
4	7	gi|375314775	Y.GGGGFGGGGFGGGGF.G	N	95.2	35.39	1143.47	-2.3	572.743	2	31.75	2079	1	95	109	N
4	7	gi|375314775	F.VTIKKDVDGAY.M	Y	95	33.55	1207.64	-1.9	604.828	2	20.68	651	1	285	295	N
4	7	gi|375314775	L.NVEIDPEIQK.V	Y	87.1	27.23	1183.61	-2	592.81	2	23.88	1068	1	166	175	N
4	7	gi|375314775	M.QTQISETNVIL.S	Y	75.7	22.06	1244.66	-2.1	623.337	2	30.52	1929	1	327	337	N
4	7	gi|375314775	F.GGFGSGGGGFGGGGF.G	Y	70	20.9	1173.48	-2.4	587.748	2	31.36	2033	1	120	134	N
4	7	gi|375314775	L.NVEIDPEIQKVK.S	Y	34.7	10.46	1410.77	-0.6	471.264	3	23.95	1078	1	166	177	N
4	8	gi|189054178	W.ELLQQVDTSTRTH.N	Y	99.9	58.66	1526.77	-2.9	764.389	2	22.77	913	1	213	225	N
4	8	gi|189054178	F.GGGGIGGGGFGGF.G	Y	99.7	49.8	995.446	-3.3	498.729	2	31.94	2102	1	110	122	N
4	8	gi|189054178	L.SQM(+15.99)QTQISETNVIL.S	Y	99.3	45.74	1606.79	-3.9	804.398	2	30.39	1912	1	324	337	Y
4	8	gi|189054178	H.TTISGGGSRGGGGGGYGSGGSSY.G	Y	98.1	37.59	1934.84	-3.7	968.421	2	20.58	640	1	510	532	N
4	8	gi|189054178	Y.GGGGFGGGGFGGGGF.G	N	95.2	35.39	1143.47	-2.3	572.743	2	31.75	2079	1	95	109	N
4	8	gi|189054178	F.VTIKKDVDGAY.M	Y	95	33.55	1207.64	-1.9	604.828	2	20.68	651	1	285	295	N
4	8	gi|189054178	L.NVEIDPEIQK.V	Y	87.1	27.23	1183.61	-2	592.81	2	23.88	1068	1	166	175	N
4	8	gi|189054178	M.QTQISETNVIL.S	Y	75.7	22.06	1244.66	-2.1	623.337	2	30.52	1929	1	327	337	N
4	8	gi|189054178	F.GGFGSGGGGFGGGGF.G	Y	70	20.9	1173.48	-2.4	587.748	2	31.36	2033	1	120	134	N
4	8	gi|189054178	L.NVEIDPEIQKVK.S	Y	34.7	10.46	1410.77	-0.6	471.264	3	23.95	1078	1	166	177	N
4	9	gi|375314771	W.ELLQQVDTSTRTH.N	Y	99.9	58.66	1526.77	-2.9	764.389	2	22.77	913	1	213	225	N
4	9	gi|375314771	F.GGGGIGGGGFGGF.G	Y	99.7	49.8	995.446	-3.3	498.729	2	31.94	2102	1	110	122	N
4	9	gi|375314771	L.SQM(+15.99)QTQISETNVIL.S	Y	99.3	45.74	1606.79	-3.9	804.398	2	30.39	1912	1	324	337	Y
4	9	gi|375314771	H.TTISGGGSRGGGGGGYGSGGSSY.G	Y	98.1	37.59	1934.84	-3.7	968.421	2	20.58	640	1	510	532	N
4	9	gi|375314771	Y.GGGGFGGGGFGGGGF.G	N	95.2	35.39	1143.47	-2.3	572.743	2	31.75	2079	1	95	109	N
4	9	gi|375314771	F.VTIKKDVDGAY.M	Y	95	33.55	1207.64	-1.9	604.828	2	20.68	651	1	285	295	N
4	9	gi|375314771	L.NVEIDPEIQK.V	Y	87.1	27.23	1183.61	-2	592.81	2	23.88	1068	1	166	175	N
4	9	gi|375314771	M.QTQISETNVIL.S	Y	75.7	22.06	1244.66	-2.1	623.337	2	30.52	1929	1	327	337	N
4	9	gi|375314771	F.GGFGSGGGGFGGGGF.G	Y	70	20.9	1173.48	-2.4	587.748	2	31.36	2033	1	120	134	N
4	9	gi|375314771	L.NVEIDPEIQKVK.S	Y	34.7	10.46	1410.77	-0.6	471.264	3	23.95	1078	1	166	177	N
4	10	gi|11935049	W.ELLQQVDTSTRTH.N	Y	99.9	58.66	1526.77	-2.9	764.389	2	22.77	913	1	213	225	N
4	10	gi|11935049	F.GGGGIGGGGFGGF.G	Y	99.7	49.8	995.446	-3.3	498.729	2	31.94	2102	1	110	122	N
4	10	gi|11935049	L.SQM(+15.99)QTQISETNVIL.S	Y	99.3	45.74	1606.79	-3.9	804.398	2	30.39	1912	1	324	337	Y
4	10	gi|11935049	H.TTISGGGSRGGGGGGYGSGGSSY.G	Y	98.1	37.59	1934.84	-3.7	968.421	2	20.58	640	1	510	532	N
4	10	gi|11935049	Y.GGGGFGGGGFGGGGF.G	N	95.2	35.39	1143.47	-2.3	572.743	2	31.75	2079	1	95	109	N
4	10	gi|11935049	F.VTIKKDVDGAY.M	Y	95	33.55	1207.64	-1.9	604.828	2	20.68	651	1	285	295	N
4	10	gi|11935049	L.NVEIDPEIQK.V	Y	87.1	27.23	1183.61	-2	592.81	2	23.88	1068	1	166	175	N
4	10	gi|11935049	M.QTQISETNVIL.S	Y	75.7	22.06	1244.66	-2.1	623.337	2	30.52	1929	1	327	337	N
4	10	gi|11935049	F.GGFGSGGGGFGGGGF.G	Y	70	20.9	1173.48	-2.4	587.748	2	31.36	2033	1	120	134	N
4	10	gi|11935049	L.NVEIDPEIQKVK.S	Y	34.7	10.46	1410.77	-0.6	471.264	3	23.95	1078	1	166	177	N
4	11	gi|7331218	W.ELLQQVDTSTRTH.N	Y	99.9	58.66	1526.77	-2.9	764.389	2	22.77	913	1	213	225	N
4	11	gi|7331218	F.GGGGIGGGGFGGF.G	Y	99.7	49.8	995.446	-3.3	498.729	2	31.94	2102	1	110	122	N
4	11	gi|7331218	L.SQM(+15.99)QTQISETNVIL.S	Y	99.3	45.74	1606.79	-3.9	804.398	2	30.39	1912	1	324	337	Y
4	11	gi|7331218	H.TTISGGGSRGGGGGGYGSGGSSY.G	Y	98.1	37.59	1934.84	-3.7	968.421	2	20.58	640	1	510	532	N
4	11	gi|7331218	Y.GGGGFGGGGFGGGGF.G	N	95.2	35.39	1143.47	-2.3	572.743	2	31.75	2079	1	95	109	N
4	11	gi|7331218	F.VTIKKDVDGAY.M	Y	95	33.55	1207.64	-1.9	604.828	2	20.68	651	1	285	295	N
4	11	gi|7331218	L.NVEIDPEIQK.V	Y	87.1	27.23	1183.61	-2	592.81	2	23.88	1068	1	166	175	N
4	11	gi|7331218	M.QTQISETNVIL.S	Y	75.7	22.06	1244.66	-2.1	623.337	2	30.52	1929	1	327	337	N
4	11	gi|7331218	F.GGFGSGGGGFGGGGF.G	Y	70	20.9	1173.48	-2.4	587.748	2	31.36	2033	1	120	134	N
4	11	gi|7331218	L.NVEIDPEIQKVK.S	Y	34.7	10.46	1410.77	-0.6	471.264	3	23.95	1078	1	166	177	N
4	12	gi|375314779	W.ELLQQVDTSTRTH.N	Y	99.9	58.66	1526.77	-2.9	764.389	2	22.77	913	1	213	225	N
4	12	gi|375314779	F.GGGGIGGGGFGGF.G	Y	99.7	49.8	995.446	-3.3	498.729	2	31.94	2102	1	110	122	N
4	12	gi|375314779	L.SQM(+15.99)QTQISETNVIL.S	Y	99.3	45.74	1606.79	-3.9	804.398	2	30.39	1912	1	324	337	Y
4	12	gi|375314779	H.TTISGGGSRGGGGGGYGSGGSSY.G	Y	98.1	37.59	1934.84	-3.7	968.421	2	20.58	640	1	510	532	N
4	12	gi|375314779	Y.GGGGFGGGGFGGGGF.G	N	95.2	35.39	1143.47	-2.3	572.743	2	31.75	2079	1	95	109	N
4	12	gi|375314779	F.VTIKKDVDGAY.M	Y	95	33.55	1207.64	-1.9	604.828	2	20.68	651	1	285	295	N
4	12	gi|375314779	L.NVEIDPEIQK.V	Y	87.1	27.23	1183.61	-2	592.81	2	23.88	1068	1	166	175	N
4	12	gi|375314779	M.QTQISETNVIL.S	Y	75.7	22.06	1244.66	-2.1	623.337	2	30.52	1929	1	327	337	N
4	12	gi|375314779	F.GGFGSGGGGFGGGGF.G	Y	70	20.9	1173.48	-2.4	587.748	2	31.36	2033	1	120	134	N
4	12	gi|375314779	L.NVEIDPEIQKVK.S	Y	34.7	10.46	1410.77	-0.6	471.264	3	23.95	1078	1	166	177	N
4	13	gi|375314773	W.ELLQQVDTSTRTH.N	Y	99.9	58.66	1526.77	-2.9	764.389	2	22.77	913	1	213	225	N
4	13	gi|375314773	F.GGGGIGGGGFGGF.G	Y	99.7	49.8	995.446	-3.3	498.729	2	31.94	2102	1	110	122	N
4	13	gi|375314773	L.SQM(+15.99)QTQISETNVIL.S	Y	99.3	45.74	1606.79	-3.9	804.398	2	30.39	1912	1	324	337	Y
4	13	gi|375314773	H.TTISGGGSRGGGGGGYGSGGSSY.G	Y	98.1	37.59	1934.84	-3.7	968.421	2	20.58	640	1	510	532	N
4	13	gi|375314773	Y.GGGGFGGGGFGGGGF.G	N	95.2	35.39	1143.47	-2.3	572.743	2	31.75	2079	1	95	109	N
4	13	gi|375314773	F.VTIKKDVDGAY.M	Y	95	33.55	1207.64	-1.9	604.828	2	20.68	651	1	285	295	N
4	13	gi|375314773	L.NVEIDPEIQK.V	Y	87.1	27.23	1183.61	-2	592.81	2	23.88	1068	1	166	175	N
4	13	gi|375314773	M.QTQISETNVIL.S	Y	75.7	22.06	1244.66	-2.1	623.337	2	30.52	1929	1	327	337	N
4	13	gi|375314773	F.GGFGSGGGGFGGGGF.G	Y	70	20.9	1173.48	-2.4	587.748	2	31.36	2033	1	120	134	N
4	13	gi|375314773	L.NVEIDPEIQKVK.S	Y	34.7	10.46	1410.77	-0.6	471.264	3	23.95	1078	1	166	177	N
7	68	gi|435476	L.SRSGGGGGGGLGSGGSIRSSY.S	Y	100	82.72	1811.85	-1.5	906.931	2	21.01	689	3	12	32	N
7	68	gi|435476	R.GGSGGSHGGGSGFGGESGGSYGGGEEASGSGGGYGGGSGK.S	Y	5	43.64	3222.27	-4.8	1075.09	3	20.67	649	1	580	619	N
7	68	gi|435476	L.GGFGGGAGGGDGGIL.T	Y	99.2	42.41	1147.53	-3.3	574.768	2	29.69	1824	1	135	149	N
7	68	gi|435476	Y.SSSGGFGGGFGGGSGGGFGGGY.G	Y	22.1	7.64	1768.71	9.4	885.369	2	34.34	2400	1	106	127	N
7	69	gi|332847598	L.SRSGGGGGGGLGSGGSIRSSY.S	Y	100	82.72	1811.85	-1.5	906.931	2	21.01	689	3	12	32	N
7	69	gi|332847598	R.GGSGGSHGGGSGFGGESGGSYGGGEEASGSGGGYGGGSGK.S	Y	5	43.64	3222.27	-4.8	1075.09	3	20.67	649	1	580	619	N
7	69	gi|332847598	F.GGFGGGAGGGDGGIL.T	Y	99.2	42.41	1147.53	-3.3	574.768	2	29.69	1824	1	135	149	N
7	69	gi|332847598	Y.SSSGGFGGGFGGGSGGGFGGGY.G	Y	22.1	7.64	1768.71	9.4	885.369	2	34.34	2400	1	106	127	N
7	70	gi|55956899	L.SRSGGGGGGGLGSGGSIRSSY.S	Y	100	82.72	1811.85	-1.5	906.931	2	21.01	689	3	12	32	N
7	70	gi|55956899	R.GGSGGSHGGGSGFGGESGGSYGGGEEASGSGGGYGGGSGK.S	Y	5	43.64	3222.27	-4.8	1075.09	3	20.67	649	1	580	619	N
7	70	gi|55956899	F.GGFGGGAGGGDGGIL.T	Y	99.2	42.41	1147.53	-3.3	574.768	2	29.69	1824	1	135	149	N
7	70	gi|55956899	Y.SSSGGFGGGFGGGSGGGFGGGY.G	Y	22.1	7.64	1768.71	9.4	885.369	2	34.34	2400	1	106	127	N
9	25	gi|426348414	Y.EQLAEQNRKDAEAW.F	N	100	64.14	1686.8	-0.8	844.405	2	22.25	846	1	316	329	N
9	25	gi|426348414	L.TTEIDNNIEQISSY.K	Y	99.7	52.58	1625.74	-3.3	813.876	2	30.44	1919	1	338	351	N
9	25	gi|426348414	Y.GGLGGFGGGSF.R	Y	99.3	45.34	911.414	-0.4	456.714	2	32.01	2112	1	70	80	N
9	25	gi|426348414	L.LQIDNARL.A	N	34.8	10.57	941.529	0.1	471.772	2	25.76	1321	1	212	219	N
9	26	gi|623409	Y.EQLAEQNRKDAEAW.F	N	100	64.14	1686.8	-0.8	844.405	2	22.25	846	1	319	332	N
9	26	gi|623409	L.TTEIDNNIEQISSY.K	Y	99.7	52.58	1625.74	-3.3	813.876	2	30.44	1919	1	341	354	N
9	26	gi|623409	Y.GGLGGFGGGSF.R	Y	99.3	45.34	911.414	-0.4	456.714	2	32.01	2112	1	68	78	N
9	26	gi|623409	L.LQIDNARL.A	N	34.8	10.57	941.529	0.1	471.772	2	25.76	1321	1	215	222	N
13	104	gi|395816149	K.ITVVGVGAVGMAC(+57.02)AISILMK.X	Y	100	68.93	1989.08	-3.6	995.545	2	44.92	3486	2	23	42	Y
13	104	gi|395816149	M.LLKGGALRF.R	Y	36.1	11.66	973.607	-6.2	487.808	2	37.43	2759	2	214	222	N
13	123	gi|49921	K.ITVVGVGAVGMAC(+57.02)AISILMK	Y	100	68.93	1989.08	-3.6	995.545	2	44.92	3486	2	23	42	Y
18	73	gi|495742969	F.RDITQGKDEALY.A	Y	99.7	50.83	1407.7	-4.7	704.854	2	22.09	826	1	384	395	N
18	73	gi|495742969	F.VSIGERSVL.E	Y	95	34.01	958.545	-0.3	480.279	2	25.47	1282	1	201	209	N
21	124	gi|205830697	TNAENEFVTIKK	Y	100	64.18	1392.72	-3.7	697.367	2	22.78	915	2	1	12	N
32	127	gi|495743104	F.FNVQEKSGGY.K	Y	99.9	60.12	1127.52	-3	564.768	2	21.81	786	1	293	302	N
32	128	gi|255035217	F.FNVQEKSGGY.K	Y	99.9	60.12	1127.52	-3	564.768	2	21.81	786	1	293	302	N
32	129	gi|518785731	F.FNVQEKSGGY.K	Y	99.9	60.12	1127.52	-3	564.768	2	21.81	786	1	293	302	N
32	130	gi|146302004	F.FNVQEKSGGY.K	Y	99.9	60.12	1127.52	-3	564.768	2	21.81	786	1	295	304	N
22	131	gi|374294176	L.EVATSQSISSI.A	Y	99.7	54.05	1120.56	-1.7	561.287	2	26.15	1369	2	365	375	N
19	78	gi|514829654	S.VKLKISGY.V	Y	98.3	38.25	906.554	-1.1	454.284	2	23.2	970	1	155	162	N
19	78	gi|514829654	L.C(+57.02)FGQIHGPS.K	Y	87.4	27.57	1001.44	-1.3	501.726	2	22.43	869	1	120	128	Y
19	79	gi|340617174	S.VKLKISGY.V	Y	98.3	38.25	906.554	-1.1	454.284	2	23.2	970	1	353	360	N
19	79	gi|340617174	L.C(+57.02)FGQIHGPS.K	Y	87.4	27.57	1001.44	-1.3	501.726	2	22.43	869	1	318	326	Y
2	137	gi|310820924	I.DGNLSTRW.S	Y	99.7	51.4	947.446	-0.6	474.73	2	25.5	1287	20	313	320	N
2	138	gi|488708160	I.DGNLSTRW.S	Y	99.7	51.4	947.446	-0.6	474.73	2	25.5	1287	20	315	322	N
2	143	gi|261406280	V.DGNLSTRW.L	Y	99.7	51.4	947.446	-0.6	474.73	2	25.5	1287	20	580	587	N
2	145	gi|312621201	F.DGNLSTRW.S	Y	99.7	51.4	947.446	-0.6	474.73	2	25.5	1287	20	786	793	N
2	146	gi|494657357	I.DGNISTRW.D	Y	99.7	51.4	947.446	-0.6	474.73	2	25.5	1287	20	1017	1024	N
2	147	gi|261406304	V.DGNLSTRW.S	Y	99.7	51.4	947.446	-0.6	474.73	2	25.5	1287	20	1194	1201	N
3	144	gi|428212195	V.SSNPRVEL.M	Y	99.2	42.47	900.466	-0.6	451.24	2	22.17	836	18	7	14	N
3	148	gi|195590284	G.SSNPRVEL.V	Y	99.2	42.47	900.466	-0.6	451.24	2	22.17	836	18	465	472	N
3	149	gi|195327598	G.SSNPRVEL.V	Y	99.2	42.47	900.466	-0.6	451.24	2	22.17	836	18	507	514	N
3	150	gi|198464390	G.SSNPRVEL.V	Y	99.2	42.47	900.466	-0.6	451.24	2	22.17	836	18	523	530	N
3	151	gi|194870925	G.SSNPRVEL.V	Y	99.2	42.47	900.466	-0.6	451.24	2	22.17	836	18	524	531	N
3	152	gi|161083744	G.SSNPRVEL.V	Y	99.2	42.47	900.466	-0.6	451.24	2	22.17	836	18	524	531	N
3	153	gi|195494363	G.SSNPRVEL.V	Y	99.2	42.47	900.466	-0.6	451.24	2	22.17	836	18	550	557	N
33	154	gi|496664092	M.TLVVAVNY.G	Y	98.5	41.51	877.491	0.6	439.753	2	36.08	2604	1	147	154	N
33	155	gi|172035494	L.TIVVAVNY.W	Y	98.5	41.51	877.491	0.6	439.753	2	36.08	2604	1	206	213	N
23	174	gi|435848281	F.GVGLAVGSDTGSL.G	Y	94.7	30.73	1131.58	7.5	566.8	2	23.56	1022	1	165	177	N
23	174	gi|435848281	L.FGVGLAVGSDTGSL.G	Y	70	20.94	1278.65	6.4	640.334	2	29.56	1808	1	164	177	N
8	172	gi|115480463	F.LKSTAASF.T	Y	94.8	32.17	823.444	1.5	412.73	2	29.8	1838	4	24	31	N
8	175	gi|490986594	V.LKSTAASF.E	Y	94.8	32.17	823.444	1.5	412.73	2	29.8	1838	4	325	332	N
8	176	gi|514695581	S.LKSTAASF.F	Y	94.8	32.17	823.444	1.5	412.73	2	29.8	1838	4	110	117	N
8	177	gi|489576838	T.IKSTAASF.S	Y	94.8	32.17	823.444	1.5	412.73	2	29.8	1838	4	424	431	N
5	173	gi|517149763	G.KLSVGANVSY.L	Y	94.7	30.86	1036.56	-2.6	519.284	2	30.58	1936	8	155	164	N
16	178	gi|490724941	L.SRNAQSTEKQI.V	Y	92	30.23	1260.64	-9.9	631.322	2	25.45	1280	3	90	100	N
34	179	gi|302505531	L.LSSTASASSPGL.P	Y	91.6	29.78	1076.53	1	539.275	2	25.3	1259	1	109	120	N
34	180	gi|326468675	L.LSSTASASSPGL.S	Y	91.6	29.78	1076.53	1	539.275	2	25.3	1259	1	110	121	N
34	181	gi|326485140	L.LSSTASASSPGL.S	Y	91.6	29.78	1076.53	1	539.275	2	25.3	1259	1	110	121	N
27	183	gi|481019078	Y.VLDLPSGRTV.E	Y	88.3	28.67	1055.6	-2.9	528.804	2	25.19	1243	2	264	273	N
31	842	gi|385788262	W.Q(+42.01)AGSDSSL.W	Y	2.8	27.96	805.345	9.9	403.684	2	33.26	2269	1	39	46	Y
31	842	gi|385788262	L.AVAISIVIPL.S	Y	18.3	6.77	994.643	-4.8	498.326	2	41.87	3224	1	98	107	N
35	186	gi|71280155	L.ISKGSSLSSL.N	Y	87.5	27.7	977.539	-1.8	489.776	2	23.1	957	1	138	147	N
17	637	gi|302787863	Y.E(sub Q)VSLGGQKTGF.Y	Y	2.7	27.43	1121.57	-3.8	561.791	2	44.37	3438	2	214	224	N
17	637	gi|302787863	L.C(+57.02)C(+57.02)YTGAF.A	Y	32.5	8.8	877.31	4.2	439.664	2	29.19	1761	1	248	254	Y
17	638	gi|302783749	Y.E(sub Q)VSLGGQKTGF.Y	Y	2.7	27.43	1121.57	-3.8	561.791	2	44.37	3438	2	214	224	N
17	638	gi|302783749	L.C(+57.02)C(+57.02)YTGAF.A	Y	32.5	8.8	877.31	4.2	439.664	2	29.19	1761	1	248	254	Y
14	185	gi|118398441	N.L(+42.01)KSQAIGASY.N	Y	2.6	27.19	1078.57	1.5	540.291	2	24.33	1129	1	387	396	Y
14	185	gi|118398441	N.LKSQAIGASY.N	Y	81.5	24.52	1036.56	-2.7	519.284	2	32.68	2195	2	387	396	N
14	185	gi|118398441	Y.SIYVRPAIVF.A	Y	18.9	7.12	1163.67	9	582.848	2	39.83	3021	1	493	502	N
28	184	gi|255514237	F.SIKIAW.A	Y	82.5	26.36	716.422	3.1	359.219	2	29.93	1855	1	446	451	N
28	184	gi|255514237	Y.MSGIMKF.A	Y	33.5	9.22	812.393	-7.6	407.2	2	25.48	1284	1	242	248	N
28	263	gi|512978218	D.SIKIAW.E	Y	82.5	26.36	716.422	3.1	359.219	2	29.93	1855	1	1647	1652	N
10	215	gi|169835033	P.FTTLKY.F	Y	82.2	25.86	771.417	1.3	386.716	2	27.67	1568	3	65	70	N
42	202	gi|518359018	D.FTTLYSY.G	Y	82	25.41	893.417	-0.6	447.716	2	29.82	1842	1	432	438	N
37	189	gi|348538420	Q.DFVETSSVIETY.M	Y	81.7	24.91	1388.63	-4	695.322	2	24.63	1170	1	3388	3399	N

## Sheet: TS8_Proteins_UpChemio
Protein Group	Protein ID	Accession	Score (%)	-10lgP	Coverage (%)	#Peptides	#Unique	PTM	Mass	Description
21	124	gi|205830697	61.7	64.18	100	1	1	N	1394	RecName: Full=Unknown protein 18_x0001_gi|218551721|sp|P86104.1|UP01_VITRO RecName: Full=Unknown protein 1
13	123	gi|49921	61.7	68.93	48	1	1	Y	4440	LDH-A (aa 1-42) [Mus musculus]
3	144	gi|428212195	60.9	42.47	5	1	1	N	19812	hypothetical protein Oscil6304_1738 [Oscillatoria acuminata PCC 6304]_x0001_gi|504960961|ref|WP_015148063.1| hypothetical protein [Oscillatoria acuminata]_x0001_gi|428000576|gb|AFY81419.1| protein of unknown function DUF29 [Oscillato...
13	104	gi|395816149	71.7	68.93	9	1	1	Y	25755	PREDICTED: L-lactate dehydrogenase A chain [Otolemur garnettii]
8	172	gi|115480463	56.7	32.17	3	1	1	N	26976	Os09g0542900 [Oryza sativa Japonica Group]_x0001_gi|32526677|dbj|BAC79200.1| unknown protein [Oryza sativa Japonica Group]_x0001_gi|113632058|dbj|BAF25739.1| Os09g0542900 [Oryza sativa Japonica Group]_x0001_gi|215706978|dbj|BAG93438.1| unn...
19	78	gi|514829654	81.5	52.03	7	2	2	Y	27062	Chain A_ Crystal Structure Of The Marine Pl7 Alginate Lyase Alya1 From Zobellia Galactanivorans_x0001_gi|514829655|pdb|3ZPY|B Chain B_ Crystal Structure Of The Marine Pl7 Alginate Lyase Alya1 From Zobellia Galactanivorans
1	2	gi|358416495	99.2	170.52	52	16	16	Y	27669	PREDICTED: chymotrypsinogen A-like [Bos taurus]_x0001_gi|359075041|ref|XP_003587247.1| PREDICTED: chymotrypsinogen A-like [Bos taurus]
33	154	gi|496664092	60.2	41.51	3	1	1	N	29468	UDP pyrophosphate synthase [Eggerthella sp. HGA1]_x0001_gi|316910835|gb|EFV32455.1| di-trans_poly-cis-decaprenylcistransferase [Eggerthella sp. 1_3_56FAA]_x0001_gi|325485538|gb|EGC88007.1| di-trans_poly-cis-decaprenylcistransferase [...
23	174	gi|435848281	56.7	41.2	4	1	1	N	32714	putative membrane protein [Natronococcus occultus SP4]_x0001_gi|505135078|ref|WP_015322180.1| hypothetical protein [Natronococcus occultus]_x0001_gi|433674549|gb|AGB38741.1| putative membrane protein [Natronococcus occultus SP4]
34	180	gi|326468675	53.6	29.78	4	1	1	N	33002	hypothetical protein TESG_00256 [Trichophyton tonsurans CBS 112818]
34	179	gi|302505531	53.6	29.78	4	1	1	N	33056	DUF829 domain protein (PaxU)_ putative [Arthroderma benhamiae CBS 112371]_x0001_gi|291178293|gb|EFE34083.1| DUF829 domain protein (PaxU)_ putative [Arthroderma benhamiae CBS 112371]
34	181	gi|326485140	53.6	29.78	4	1	1	N	33142	hypothetical protein TEQG_08104 [Trichophyton equinum CBS 127.97]
31	842	gi|385788262	5.2	27.96	2	1	1	Y	35001	Hemin transport system permease protein [Erwinia sp. Ejp617]_x0001_gi|504357087|ref|WP_014544189.1| iron ABC transporter [Erwinia sp. Ejp617]_x0001_gi|310767534|gb|ADP12484.1| Hemin transport system permease protein [Erwinia sp. Ejp6...
16	178	gi|490724941	54.1	30.23	3	1	1	N	36846	hypothetical protein [Pseudoalteromonas agarivorans]_x0001_gi|478443030|gb|ENN99089.1| hypothetical protein J139_09053 [Pseudoalteromonas agarivorans S816]
35	186	gi|71280155	49.6	27.7	3	1	1	N	37463	TPR domain-containing protein [Colwellia psychrerythraea 34H]_x0001_gi|499356265|ref|WP_011044962.1| TPR domain-containing protein [Colwellia psychrerythraea]_x0001_gi|71145895|gb|AAZ26368.1| TPR domain protein [Colwellia psychrerythraea...
18	73	gi|495742969	83.5	67.84	5	2	2	N	43519	glucose dehydrogenase [Flavobacterium sp. F52]_x0001_gi|395434193|gb|EJG00143.1| glucose/sorbosone dehydrogenase [Flavobacterium sp. F52]
32	129	gi|518785731	61.6	60.12	2	1	1	N	43780	hypothetical protein [Dyadobacter beijingensis]
32	127	gi|495743104	61.6	60.12	2	1	1	N	43811	hypothetical protein [Flavobacterium sp. F52]_x0001_gi|395434278|gb|EJG00228.1| hypothetical protein FF52_17658 [Flavobacterium sp. F52]
32	128	gi|255035217	61.6	60.12	2	1	1	N	43974	hypothetical protein Dfer_1427 [Dyadobacter fermentans DSM 18053]_x0001_gi|506291152|ref|WP_015810927.1| hypothetical protein [Dyadobacter fermentans]_x0001_gi|254947973|gb|ACT92673.1| conserved hypothetical protein [Dyadobacter ferm...
32	130	gi|146302004	61.6	60.12	2	1	1	N	44373	hypothetical protein Fjoh_4268 [Flavobacterium johnsoniae UW101]_x0001_gi|500937470|ref|WP_012026242.1| hypothetical protein [Flavobacterium johnsoniae]_x0001_gi|146156422|gb|ABQ07276.1| hypothetical lipoprotein [Flavobacterium johns...
2	137	gi|310820924	61.2	51.4	2	1	1	N	44679	hypothetical protein STAUR_3667 [Stigmatella aurantiaca DW4/3-1]_x0001_gi|488688191|ref|WP_002612399.1| carbohydrate-binding protein [Stigmatella aurantiaca]_x0001_gi|115369146|gb|EAU68089.1| F5/8 type C domain protein [Stigmatella a...
2	138	gi|488708160	61.2	51.4	2	1	1	N	44877	putative secreted protein [Cystobacter fuscus]_x0001_gi|444709015|gb|ELW50048.1| putative secreted protein [Cystobacter fuscus DSM 2262]
17	637	gi|302787863	8.7	27.43	3	1	1	Y	45389	hypothetical protein SELMODRAFT_103822 [Selaginella moellendorffii]_x0001_gi|300156702|gb|EFJ23330.1| hypothetical protein SELMODRAFT_103822 [Selaginella moellendorffii]
17	638	gi|302783749	8.7	27.43	3	1	1	Y	45505	hypothetical protein SELMODRAFT_99851 [Selaginella moellendorffii]_x0001_gi|300158685|gb|EFJ25307.1| hypothetical protein SELMODRAFT_99851 [Selaginella moellendorffii]
5	173	gi|517149763	56.7	30.86	2	1	1	N	45863	hypothetical protein [Butyricimonas synergistica]
19	79	gi|340617174	81.4	52.03	4	2	2	Y	48105	alginate lyase [Zobellia galactanivorans]_x0001_gi|503758472|ref|WP_013992548.1| alginate lyase [Zobellia galactanivorans]_x0001_gi|339731971|emb|CAZ95239.1| Alginate lyase_ family PL7 [Zobellia galactanivorans]
22	131	gi|374294176	61.4	54.05	2	1	1	N	48870	hypothetical protein AZOLI_p50122 [Azospirillum lipoferum 4B]_x0001_gi|504015962|ref|WP_014249956.1| hypothetical protein [Azospirillum lipoferum]_x0001_gi|357428174|emb|CBS91127.1| Conserved protein of unknown function [Azospirillum...
9	25	gi|426348414	98.6	105.55	8	3	2	N	51711	PREDICTED: keratin_ type I cytoskeletal 10 [Gorilla gorilla gorilla]
8	175	gi|490986594	56.6	32.17	2	1	1	N	52848	histidine kinase [Lachnospiraceae bacterium 8_1_57FAA]_x0001_gi|145847094|gb|EDK24012.1| ATPase/histidine kinase/DNA gyrase B/HSP90 domain protein [Ruminococcus torques ATCC 27756]_x0001_gi|316896379|gb|EFV18477.1| sensor protein [La...
8	176	gi|514695581	56.6	32.17	2	1	1	N	53716	hypothetical protein PTSG_03633 [Salpingoeca sp. ATCC 50818]_x0001_gi|326437427|gb|EGD82997.1| hypothetical protein PTSG_03633 [Salpingoeca sp. ATCC 50818]
8	177	gi|489576838	56.5	32.17	1	1	1	N	56278	hypothetical protein [Xanthomonas translucens]_x0001_gi|430814976|emb|CCP42207.1| hypothetical protein BN444_03935 [Xanthomonas translucens pv. translucens DSM 18974]
9	26	gi|623409	98.6	105.55	7	3	2	N	57247	keratin 10 [Homo sapiens]
28	184	gi|255514237	50	26.36	1	1	1	N	59404	polysaccharide biosynthesis protein [Candidatus Micrarchaeum acidiphilum ARMAN-2]
7	70	gi|55956899	90.7	118.68	12	3	3	N	62064	keratin_ type I cytoskeletal 9 [Homo sapiens]_x0001_gi|239938886|sp|P35527.3|K1C9_HUMAN RecName: Full=Keratin_ type I cytoskeletal 9; AltName: Full=Cytokeratin-9; Short=CK-9; AltName: Full=Keratin-9; Short=K9_x0001_gi|189442390|gb|AAI678...
7	68	gi|435476	90.7	118.68	12	3	3	N	62129	cytokeratin 9 [Homo sapiens]
7	69	gi|332847598	90.7	118.68	12	3	3	N	62159	PREDICTED: keratin_ type I cytoskeletal 9 [Pan troglodytes]
4	7	gi|375314775	99.2	129.85	15	7	6	Y	65970	keratin 1 [Homo sapiens]
4	11	gi|7331218	99.2	129.85	15	7	6	Y	66018	keratin 1 [Homo sapiens]_x0001_gi|186772|gb|AAB47721.1| keratin 1 [Homo sapiens]
4	8	gi|189054178	99.2	129.85	15	7	6	Y	66020	unnamed protein product [Homo sapiens]
4	9	gi|375314771	99.2	129.85	15	7	6	Y	66053	keratin 1 [Homo sapiens]
4	12	gi|375314779	99.2	129.85	15	7	6	Y	66066	keratin 1 [Homo sapiens]
4	10	gi|11935049	99.2	129.85	15	7	6	Y	66067	keratin 1 [Homo sapiens]_x0001_gi|39794653|gb|AAH63697.1| Keratin 1 [Homo sapiens]
4	13	gi|375314773	99.2	129.85	15	7	6	Y	66069	keratin 1 [Homo sapiens]
4	6	gi|375314781	99.2	129.85	15	7	6	Y	66111	keratin 1 [Homo sapiens]
33	155	gi|172035494	60	41.51	1	1	1	N	72516	putative molybdate ABC transporter permease [Cyanothece sp. ATCC 51142]_x0001_gi|497232396|ref|WP_009546658.1| maltoporin [Cyanothece sp. ATCC 51472]_x0001_gi|57864832|gb|AAW57007.1| Mo-ABC-transporter [Cyanothece sp. ATCC 51142]_x0001_gi|...
10	215	gi|169835033	37.8	25.86	1	1	1	N	73699	ATPase involved in conjugal plasmid transfer [Clostridium botulinum A3 str. Loch Maree]_x0001_gi|501258035|ref|WP_012301053.1| conjugal transfer protein TraG [Clostridium botulinum]_x0001_gi|169409140|gb|ACA57550.1| ATPase involved i...
42	202	gi|518359018	42.4	25.41	1	1	1	N	77776	hypothetical protein [Dasania marina]
27	183	gi|481019078	50.4	28.67	1	1	1	N	79095	portal protein [Vibrio phage douglas 12A4]_x0001_gi|506613323|ref|WP_016076345.1| portal protein [Vibrio phage douglas 12A4]_x0001_gi|459374408|gb|AGG58045.1| portal protein [Vibrio phage douglas 12A4]
2	143	gi|261406280	61	51.4	1	1	1	N	93185	coagulation factor 5/8 type domain-containing protein [Paenibacillus sp. Y412MC10]_x0001_gi|506214952|ref|WP_015734727.1| hypothetical protein [Paenibacillus sp. Y412MC10]_x0001_gi|261282743|gb|ACX64714.1| coagulation factor 5/8 type...
3	148	gi|195590284	60.5	42.47	1	1	1	N	107881	GD14501 [Drosophila simulans]_x0001_gi|194196885|gb|EDX10461.1| GD14501 [Drosophila simulans]
3	149	gi|195327598	60.4	42.47	1	1	1	N	114437	GM25479 [Drosophila sechellia]_x0001_gi|194119448|gb|EDW41491.1| GM25479 [Drosophila sechellia]
3	151	gi|194870925	60.4	42.47	1	1	1	N	116297	GG15695 [Drosophila erecta]_x0001_gi|190654532|gb|EDV51775.1| GG15695 [Drosophila erecta]
2	145	gi|312621201	60.8	51.4	1	1	1	N	116329	coagulation factor 5/8 type domain-containing protein [Caldicellulosiruptor kronotskyensis 2002]_x0001_gi|503194491|ref|WP_013429152.1| hypothetical protein [Caldicellulosiruptor kronotskyensis]_x0001_gi|312201668|gb|ADQ44995.1| coag...
3	150	gi|198464390	60.4	42.47	1	1	1	N	116521	GA16711 [Drosophila pseudoobscura pseudoobscura]_x0001_gi|198149696|gb|EAL30706.2| GA16711 [Drosophila pseudoobscura pseudoobscura]
3	152	gi|161083744	60.4	42.47	1	1	1	N	116931	omega_ isoform G [Drosophila melanogaster]_x0001_gi|124248422|gb|ABM92831.1| IP17501p [Drosophila melanogaster]_x0001_gi|158028541|gb|ABW08540.1| omega_ isoform G [Drosophila melanogaster]
3	153	gi|195494363	60.4	42.47	1	1	1	N	119605	GE22026 [Drosophila yakuba]_x0001_gi|194180909|gb|EDW94520.1| GE22026 [Drosophila yakuba]
14	185	gi|118398441	49.8	27.19	1	1	1	Y	137258	hypothetical protein TTHERM_00822240 [Tetrahymena thermophila]_x0001_gi|89285879|gb|EAR83886.1| hypothetical protein TTHERM_00822240 [Tetrahymena thermophila SB210]
2	146	gi|494657357	60.7	51.4	1	1	1	N	138314	coagulation factor 5/8 type domain protein [Pedosphaera parvula]_x0001_gi|223894131|gb|EEF60585.1| coagulation factor 5/8 type domain protein [bacterium Ellin514]
2	147	gi|261406304	60.6	51.4	1	1	1	N	161591	coagulation factor 5/8 type domain-containing protein [Paenibacillus sp. Y412MC10]_x0001_gi|506214972|ref|WP_015734747.1| carbohydrate-binding protein [Paenibacillus sp. Y412MC10]_x0001_gi|261282767|gb|ACX64738.1| coagulation factor ...
28	263	gi|512978218	23.1	26.36	0	1	1	N	260220	PREDICTED: fibronectin-like isoform X3 [Heterocephalus glaber]
37	189	gi|348538420	43.7	24.91	0	1	1	N	468733	PREDICTED: DNA-dependent protein kinase catalytic subunit-like [Oreochromis niloticus]
